# Supplementary material for: Tetra­kis(aceto­nitrile)copper(I) hydrogen oxalate–oxalic acid–aceto­nitrile (1/0.5/0.5)
Source: Acta Crystallogr Sect E Struct Rep Online. 2013 Sep 18;69(Pt 10):m544. doi: 10.1107/S1600536813024914 (PMC3790353; doi:10.1107/S1600536813024914)
Supplement: Supplementary file 1 [file e-69-0m544-sup1.cif]

##############################################################################
#                                                                            #
# This CIF contains the data in a paper accepted for publication in          #
# Acta Crystallographica Section E. It conforms to the requirements of       #
# Notes for Authors for Acta Crystallographica Section E, and has been       #
# peer reviewed under the auspices of the IUCr Commission on Journals.       #
#                                                                            #
# Full details of the Crystallographic Information File format               #
# are given in the paper "The Crystallographic Information File (CIF):       #
# a New Standard Archive File for Crystallography" by S. R. Hall, F. H.      #
# Allen and I. D. Brown [Acta Cryst. (1991), A47, 655-685].                  #
#                                                                            #
# The current version of the core CIF dictionary is obtainable from          #
# ftp://ftp.iucr.org/pub/cif_core.dic.                                       #
#                                                                            #
# Software is freely available for graphical display of the structure(s)     #
# in this CIF. For information consult the CIF software page                 #
# http://www.iucr.org/resources/cif/software.                                #
#                                                                            #
# This file may be used for bona fide research purposes within the           #
# scientific community so long as proper attribution is given to the journal # 
# article from which it was obtained.                                        #
#                                                                            #
##############################################################################
data_I
_audit_creation_method     SHELXL-97
_journal_date_recd_electronic     2013-09-03
_journal_date_accepted     2013-09-06
_journal_name_full     'Acta Crystallographica, Section E'
_journal_year     2013
_journal_volume     69
_journal_issue     10
_journal_page_first     m544
_journal_page_last     m544
_journal_paper_category     QM
_journal_paper_doi     10.1107/S1600536813024914
_journal_coeditor_code     LH5649
_publ_contact_author_name     'A. Timothy Royappa'
_publ_contact_author_address
;
Department of Chemistry
University of West Florida
11000 University Parkway
Pensacola, FL 32514
USA
;
_publ_contact_author_email     'royappa@uwf.edu'
_publ_contact_author_fax     '+1 (850) 474-2621'
_publ_contact_author_phone     '+1 (850) 474-2028'
_publ_section_title
;
Tetrakis(acetonitrile)copper(I) hydrogen oxalate--oxalic
acid--acetonitrile (1/0.5/0.5)
;
loop_
    _publ_author_name
    _publ_author_footnote
    _publ_author_address
    'Royappa, A. Timothy' ?
;
Department of Chemistry
University of West Florida
11000 University Parkway
Pensacola, FL 32514
USA
;
    'Stepherson, Jacob R.' ?
;
Department of Chemistry
University of West Florida
11000 University Parkway
Pensacola, FL 32514
USA
;
    'Vu, Oliver D.' ?
;
Department of Chemistry
University of West Florida
11000 University Parkway
Pensacola, FL 32514
USA
;
    'Royappa, Andrew D.' ?
;
Department of Chemistry
University of West Florida
11000 University Parkway
Pensacola, FL 32514
USA
;
    'Stern, Charlotte L.' ?
;
Department of Chemistry
Northwestern University
2145 Sheridan Road
Evanston, IL 60208
USA
;
    'M\"uller, Peter' ?
;
Department of Chemistry
Massachusetts Institute of Technology
77 Massachusetts Avenue
Cambridge, MA 02139
USA
;
_chemical_name_systematic
;
Tetrakis(acetonitrile)copper(I) hydrogen oxalate--oxalic
acid--acetonitrile (1/0.5/0.5)
;
_chemical_name_common     'Tetrakis(acetonitrile)copper(I) hydrogen oxalate'
_chemical_formula_moiety
                        'C8 H12 Cu N4 +, C2 H O4 -, 0.5(C2 H2 O4), 0.5(C2 H3 N)'
_chemical_formula_sum     'C12 H15.5 Cu N4.5 O6'
_chemical_formula_iupac     '[Cu (C2 H3 N)4] (C2 H O4), 0.5C2 H2 O4, 0.5C2 H3 N'
_chemical_formula_weight     382.33
_chemical_melting_point     'not measured'
_symmetry_cell_setting     monoclinic
_symmetry_space_group_name_H-M     'P 21/n'
_symmetry_space_group_name_Hall     '-P 2yn'
loop_
    _symmetry_equiv_pos_as_xyz
    'x, y, z'
    '-x+1/2, y+1/2, -z+1/2'
    '-x, -y, -z'
    'x-1/2, -y-1/2, z-1/2'
_cell_length_a     9.5637(4)
_cell_length_b     5.5670(2)
_cell_length_c     32.0682(12)
_cell_angle_alpha     90.00
_cell_angle_beta     92.901(2)
_cell_angle_gamma     90.00
_cell_volume     1705.16(11)
_cell_formula_units_Z     4
_cell_measurement_reflns_used     ?
_cell_measurement_theta_min     2.76
_cell_measurement_theta_max     66.38
_cell_measurement_temperature     100(2)
_exptl_crystal_description     plate
_exptl_crystal_colour     colorless
_exptl_crystal_size_max     0.17
_exptl_crystal_size_mid     0.14
_exptl_crystal_size_min     0.03
_exptl_crystal_density_diffrn     1.489
_exptl_crystal_density_meas     ?
_exptl_crystal_density_method     'not measured'
_exptl_crystal_F_000     784
_exptl_absorpt_coefficient_mu     2.149
_exptl_absorpt_correction_type     multi-scan
_exptl_absorpt_process_details     '(SADABS; Bruker, 2007)'
_exptl_absorpt_correction_T_min     0.7145
_exptl_absorpt_correction_T_max     0.9375
_exptl_special_details
;
;
_diffrn_ambient_temperature     100(2)
_diffrn_radiation_type     CuK\a
_diffrn_radiation_wavelength     1.54184
_diffrn_radiation_source     'fine-focus sealed tube'
_diffrn_radiation_monochromator     graphite
_diffrn_measurement_device_type     'Bruker APEXII CCD'
_diffrn_measurement_method     '\f and \w scans'
_diffrn_detector_area_resol_mean     ?
_diffrn_reflns_number     8349
_diffrn_reflns_av_R_equivalents     0.0196
_diffrn_reflns_av_sigmaI/netI     0.0224
_diffrn_reflns_theta_min     2.76
_diffrn_reflns_theta_max     66.49
_diffrn_reflns_theta_full     66.49
_diffrn_measured_fraction_theta_max     0.972
_diffrn_measured_fraction_theta_full     0.972
_diffrn_reflns_limit_h_min     -11
_diffrn_reflns_limit_h_max     11
_diffrn_reflns_limit_k_min     -4
_diffrn_reflns_limit_k_max     6
_diffrn_reflns_limit_l_min     -37
_diffrn_reflns_limit_l_max     36
_refine_special_details
;
Refinement of <i>F</i>^2^ against ALL reflections. The weighted <i>R</i>-factor
<i>wR</i> and goodness of fit <i>S</i> are based on <i>F</i>^2^, conventional
<i>R</i>-factors <i>R</i> are based on <i>F</i>, with <i>F</i> set to zero for
negative <i>F</i>^2^. The threshold expression of <i>F</i>^2^ >
\s(<i>F</i>^2^) is used only for calculating <i>R</i>-factors(gt) <i>etc</i>.
and is not relevant to the choice of reflections for refinement.
<i>R</i>-factors based on <i>F</i>^2^ are statistically about twice as large
as those based on <i>F</i>, and <i>R</i>- factors based on ALL data will be
even larger.
;
_reflns_number_total     2928
_reflns_number_gt     2745
_reflns_threshold_expression     I>2\s(I)
_refine_ls_structure_factor_coef     Fsqd
_refine_ls_matrix_type     full
_refine_ls_R_factor_all     0.0382
_refine_ls_R_factor_gt     0.0362
_refine_ls_wR_factor_gt     0.0964
_refine_ls_wR_factor_ref     0.0976
_refine_ls_goodness_of_fit_ref     1.121
_refine_ls_restrained_S_all     1.118
_refine_ls_number_reflns     2928
_refine_ls_number_parameters     236
_refine_ls_number_restraints     18
_refine_ls_hydrogen_treatment     mixed
_refine_ls_weighting_scheme     calc
_refine_ls_weighting_details
         'calc w=1/[\s^2^(Fo^2^)+(0.0394P)^2^+2.6242P] where P=(Fo^2^+2Fc^2^)/3'
_atom_sites_solution_hydrogens     geom
_atom_sites_solution_primary     direct
_atom_sites_solution_secondary     difmap
_refine_ls_shift/su_max     0.000
_refine_ls_shift/su_mean     0.000
_refine_diff_density_max     0.888
_refine_diff_density_min     -0.500
_refine_ls_extinction_method     none
_refine_ls_extinction_coef     ?
loop_
    _atom_type_symbol
    _atom_type_description
    _atom_type_scat_dispersion_real
    _atom_type_scat_dispersion_imag
    _atom_type_scat_source
    'C' 'C' 0.0181 0.0091
                         'International Tables Vol C Tables 4.2.6.8 and 6.1.1.4'
    'H' 'H' 0.0000 0.0000
                         'International Tables Vol C Tables 4.2.6.8 and 6.1.1.4'
    'Cu' 'Cu' -1.9646 0.5888
                         'International Tables Vol C Tables 4.2.6.8 and 6.1.1.4'
    'N' 'N' 0.0311 0.0180
                         'International Tables Vol C Tables 4.2.6.8 and 6.1.1.4'
    'O' 'O' 0.0492 0.0322
                         'International Tables Vol C Tables 4.2.6.8 and 6.1.1.4'
_computing_data_collection     'APEX2 (Bruker, 2007)'
_computing_cell_refinement     'SAINT (Bruker, 2007)'
_computing_data_reduction     'SAINT (Bruker, 2007)'
_computing_structure_solution     'SHELXS97 (Sheldrick, 2008)'
_computing_structure_refinement     'SHELXL97 (Sheldrick, 2008)'
_computing_molecular_graphics     'OLEX2 (Dolomanov <i>et al.</i>, 2009)'
_computing_publication_material     'CHEMDRAW (Cambridgesoft, 2003)'
loop_
    _atom_site_type_symbol
    _atom_site_label
    _atom_site_fract_x
    _atom_site_fract_y
    _atom_site_fract_z
    _atom_site_U_iso_or_equiv
    _atom_site_adp_type
    _atom_site_calc_flag
    _atom_site_refinement_flags
    _atom_site_occupancy
    _atom_site_symmetry_multiplicity
    _atom_site_disorder_assembly
    _atom_site_disorder_group
    Cu Cu1 0.00357(4) 0.91194(7) 0.139464(11) 0.02214(14) Uani d . 1 1 . .
    N N1 0.1201(2) 0.6945(4) 0.10675(7) 0.0249(5) Uani d . 1 1 . .
    C C1 0.1869(3) 0.5512(5) 0.09207(8) 0.0223(5) Uani d . 1 1 . .
    C C2 0.2716(3) 0.3648(5) 0.07389(8) 0.0270(6) Uani d . 1 1 . .
    H H2A 0.3673 0.3724 0.0863 0.040 Uiso calc R 1 1 . .
    H H2B 0.2735 0.3897 0.0437 0.040 Uiso calc R 1 1 . .
    H H2C 0.2312 0.2070 0.0794 0.040 Uiso calc R 1 1 . .
    N N2 -0.1196(2) 1.1336(4) 0.10639(7) 0.0246(5) Uani d . 1 1 . .
    C C3 -0.1829(3) 1.2842(5) 0.09054(7) 0.0221(5) Uani d . 1 1 . .
    C C4 -0.2621(3) 1.4787(5) 0.07048(8) 0.0261(6) Uani d . 1 1 . .
    H H4A -0.2024 1.6211 0.0689 0.039 Uiso calc R 1 1 . .
    H H4B -0.3433 1.5164 0.0868 0.039 Uiso calc R 1 1 . .
    H H4C -0.2941 1.4297 0.0422 0.039 Uiso calc R 1 1 . .
    N N3 0.1258(2) 1.1393(4) 0.17405(7) 0.0233(5) Uani d . 1 1 . .
    C C5 0.1743(2) 1.2988(5) 0.19157(7) 0.0197(5) Uani d . 1 1 . .
    C C6 0.2332(3) 1.5037(5) 0.21462(8) 0.0228(5) Uani d . 1 1 . .
    H H6A 0.2187 1.6500 0.1979 0.034 Uiso calc R 1 1 . .
    H H6B 0.3337 1.4783 0.2204 0.034 Uiso calc R 1 1 . .
    H H6C 0.1868 1.5207 0.2410 0.034 Uiso calc R 1 1 . .
    N N4 -0.0979(2) 0.6916(4) 0.17694(7) 0.0236(5) Uani d . 1 1 . .
    C C7 -0.1385(3) 0.5341(5) 0.19555(8) 0.0209(5) Uani d . 1 1 . .
    C C8 -0.1875(3) 0.3283(5) 0.21895(8) 0.0227(5) Uani d . 1 1 . .
    H H8A -0.1808 0.1826 0.2020 0.034 Uiso calc R 1 1 . .
    H H8B -0.2852 0.3540 0.2257 0.034 Uiso calc R 1 1 . .
    H H8C -0.1295 0.3102 0.2448 0.034 Uiso calc R 1 1 . .
    C C9 0.5095(2) 1.0524(4) 0.17421(7) 0.0159(5) Uani d D 1 1 . .
    C C10 0.5127(2) 0.7966(4) 0.15534(7) 0.0163(5) Uani d . 1 1 . .
    O O1 0.53399(19) 1.2210(3) 0.14699(5) 0.0218(4) Uani d D 1 1 . .
    H H1 0.533(3) 1.355(4) 0.1595(9) 0.033 Uiso d D 1 1 . .
    O O2 0.48651(18) 1.0852(3) 0.21057(5) 0.0203(4) Uani d . 1 1 . .
    O O3 0.48900(19) 0.7711(3) 0.11715(5) 0.0230(4) Uani d . 1 1 . .
    O O4 0.53722(18) 0.6316(3) 0.18140(5) 0.0203(4) Uani d . 1 1 . .
    C C11 0.4732(3) 0.9454(5) 0.02028(8) 0.0263(6) Uani d D 1 1 . .
    O O5 0.5469(2) 1.0158(3) 0.05293(5) 0.0268(4) Uani d D 1 1 . .
    H H5 0.519(3) 0.957(6) 0.0747(7) 0.040 Uiso d D 1 1 . .
    O O6 0.3702(3) 0.8228(5) 0.02020(6) 0.0575(8) Uani d . 1 1 . .
    N N1S -0.002(6) 0.4633(17) 0.0000(16) 0.0417(18) Uani d PU 0.50 1 A -1
    C C1S -0.0067(6) 0.2602(12) 0.00027(18) 0.0306(12) Uani d PU 0.50 1 A -1
    C C2S 0.011(3) 0.016(4) -0.0032(11) 0.042(4) Uani d PU 0.50 1 A -1
    H H2S1 0.1114 -0.0221 -0.0015 0.064 Uiso calc PR 0.50 1 A -1
    H H2S2 -0.0304 -0.0391 -0.0301 0.064 Uiso calc PR 0.50 1 A -1
    H H2S3 -0.0347 -0.0653 0.0195 0.064 Uiso calc PR 0.50 1 A -1
loop_
    _atom_site_aniso_label
    _atom_site_aniso_U_11
    _atom_site_aniso_U_22
    _atom_site_aniso_U_33
    _atom_site_aniso_U_12
    _atom_site_aniso_U_13
    _atom_site_aniso_U_23
    Cu1 0.0241(2) 0.0165(2) 0.0258(2) 0.00096(15) 0.00143(15) -0.00010(15)
    N1 0.0270(11) 0.0223(11) 0.0256(11) -0.0008(10) 0.0035(9) -0.0003(9)
    C1 0.0234(13) 0.0219(13) 0.0215(12) -0.0022(11) -0.0010(10) 0.0013(11)
    C2 0.0266(14) 0.0234(14) 0.0308(14) 0.0039(11) 0.0001(11) -0.0054(11)
    N2 0.0261(12) 0.0204(11) 0.0271(11) 0.0013(10) -0.0002(9) -0.0005(9)
    C3 0.0218(12) 0.0233(13) 0.0213(12) -0.0020(11) 0.0017(10) -0.0042(11)
    C4 0.0273(13) 0.0207(13) 0.0305(13) 0.0027(11) 0.0019(10) 0.0022(11)
    N3 0.0232(11) 0.0201(11) 0.0265(11) 0.0000(9) -0.0004(9) 0.0006(10)
    C5 0.0174(12) 0.0210(13) 0.0207(12) 0.0041(11) 0.0020(9) 0.0044(11)
    C6 0.0211(12) 0.0204(13) 0.0269(13) 0.0009(10) 0.0014(10) -0.0028(11)
    N4 0.0238(11) 0.0204(11) 0.0267(11) -0.0003(9) 0.0023(9) -0.0007(10)
    C7 0.0185(12) 0.0203(13) 0.0238(12) 0.0022(11) 0.0001(9) -0.0048(11)
    C8 0.0242(13) 0.0199(13) 0.0241(12) -0.0024(11) 0.0012(10) -0.0002(10)
    C9 0.0142(11) 0.0134(11) 0.0198(12) 0.0006(9) -0.0005(9) 0.0016(9)
    C10 0.0131(11) 0.0147(12) 0.0215(12) 0.0001(9) 0.0027(9) 0.0004(10)
    O1 0.0346(10) 0.0102(8) 0.0208(8) -0.0010(8) 0.0037(7) 0.0004(7)
    O2 0.0265(9) 0.0156(8) 0.0190(9) 0.0014(7) 0.0030(7) 0.0000(7)
    O3 0.0353(10) 0.0144(8) 0.0191(9) -0.0016(8) -0.0005(7) -0.0009(7)
    O4 0.0279(9) 0.0102(8) 0.0227(8) 0.0001(7) 0.0002(7) 0.0020(7)
    C11 0.0323(15) 0.0246(14) 0.0220(13) -0.0025(12) 0.0013(11) 0.0012(11)
    O5 0.0361(11) 0.0260(10) 0.0184(9) -0.0037(8) 0.0004(7) 0.0029(8)
    O6 0.0642(16) 0.0815(19) 0.0265(11) -0.0442(15) -0.0011(10) 0.0054(12)
    N1S 0.048(3) 0.033(4) 0.043(2) 0.009(14) -0.002(2) 0.001(13)
    C1S 0.032(3) 0.036(3) 0.024(2) 0.001(3) -0.002(2) -0.003(3)
    C2S 0.073(8) 0.026(5) 0.029(8) -0.019(6) 0.017(7) 0.007(6)
_geom_special_details
;
All e.s.d.'s (except the e.s.d. in the dihedral angle between two l.s. planes)
are estimated using the full covariance matrix. The cell e.s.d.'s are taken
into account individually in the estimation of e.s.d.'s in distances, angles
and torsion angles; correlations between e.s.d.'s in cell parameters are only
used when they are defined by crystal symmetry. An approximate (isotropic)
treatment of cell e.s.d.'s is used for estimating e.s.d.'s involving l.s.
planes.
;
loop_
    _geom_bond_atom_site_label_1
    _geom_bond_atom_site_label_2
    _geom_bond_site_symmetry_2
    _geom_bond_distance
    _geom_bond_publ_flag
    Cu1 N2 . 1.977(2) ?
    Cu1 N1 . 1.981(2) ?
    Cu1 N4 . 2.002(2) ?
    Cu1 N3 . 2.017(2) ?
    N1 C1 . 1.139(3) ?
    C1 C2 . 1.456(4) ?
    C2 H2A . 0.9800 ?
    C2 H2B . 0.9800 ?
    C2 H2C . 0.9800 ?
    N2 C3 . 1.139(3) ?
    C3 C4 . 1.452(4) ?
    C4 H4A . 0.9800 ?
    C4 H4B . 0.9800 ?
    C4 H4C . 0.9800 ?
    N3 C5 . 1.137(3) ?
    C5 C6 . 1.457(4) ?
    C6 H6A . 0.9800 ?
    C6 H6B . 0.9800 ?
    C6 H6C . 0.9800 ?
    N4 C7 . 1.140(3) ?
    C7 C8 . 1.460(4) ?
    C8 H8A . 0.9800 ?
    C8 H8B . 0.9800 ?
    C8 H8C . 0.9800 ?
    C9 O2 . 1.211(3) ?
    C9 O1 . 1.311(3) ?
    C9 C10 . 1.548(3) ?
    C10 O3 . 1.242(3) ?
    C10 O4 . 1.256(3) ?
    O1 H1 . 0.849(18) ?
    C11 O6 . 1.198(4) ?
    C11 O5 . 1.293(3) ?
    C11 C11 3_675 1.547(5) ?
    O5 H5 . 0.829(18) ?
    N1S C1S . 1.132(12) ?
    C1S C2S . 1.38(3) ?
    C2S H2S1 . 0.9800 ?
    C2S H2S2 . 0.9800 ?
    C2S H2S3 . 0.9800 ?
loop_
    _geom_angle_atom_site_label_1
    _geom_angle_atom_site_label_2
    _geom_angle_atom_site_label_3
    _geom_angle_site_symmetry_1
    _geom_angle_site_symmetry_3
    _geom_angle
    _geom_angle_publ_flag
    N2 Cu1 N1 . . 115.66(9) ?
    N2 Cu1 N4 . . 114.26(9) ?
    N1 Cu1 N4 . . 104.25(9) ?
    N2 Cu1 N3 . . 102.50(9) ?
    N1 Cu1 N3 . . 110.40(9) ?
    N4 Cu1 N3 . . 109.84(9) ?
    C1 N1 Cu1 . . 171.6(2) ?
    N1 C1 C2 . . 178.9(3) ?
    C1 C2 H2A . . 109.5 ?
    C1 C2 H2B . . 109.5 ?
    H2A C2 H2B . . 109.5 ?
    C1 C2 H2C . . 109.5 ?
    H2A C2 H2C . . 109.5 ?
    H2B C2 H2C . . 109.5 ?
    C3 N2 Cu1 . . 171.1(2) ?
    N2 C3 C4 . . 179.2(3) ?
    C3 C4 H4A . . 109.5 ?
    C3 C4 H4B . . 109.5 ?
    H4A C4 H4B . . 109.5 ?
    C3 C4 H4C . . 109.5 ?
    H4A C4 H4C . . 109.5 ?
    H4B C4 H4C . . 109.5 ?
    C5 N3 Cu1 . . 166.5(2) ?
    N3 C5 C6 . . 178.5(3) ?
    C5 C6 H6A . . 109.5 ?
    C5 C6 H6B . . 109.5 ?
    H6A C6 H6B . . 109.5 ?
    C5 C6 H6C . . 109.5 ?
    H6A C6 H6C . . 109.5 ?
    H6B C6 H6C . . 109.5 ?
    C7 N4 Cu1 . . 166.9(2) ?
    N4 C7 C8 . . 178.4(3) ?
    C7 C8 H8A . . 109.5 ?
    C7 C8 H8B . . 109.5 ?
    H8A C8 H8B . . 109.5 ?
    C7 C8 H8C . . 109.5 ?
    H8A C8 H8C . . 109.5 ?
    H8B C8 H8C . . 109.5 ?
    O2 C9 O1 . . 125.5(2) ?
    O2 C9 C10 . . 121.6(2) ?
    O1 C9 C10 . . 112.99(19) ?
    O3 C10 O4 . . 126.2(2) ?
    O3 C10 C9 . . 119.0(2) ?
    O4 C10 C9 . . 114.79(19) ?
    C9 O1 H1 . . 108(2) ?
    O6 C11 O5 . . 126.1(2) ?
    O6 C11 C11 . 3_675 122.0(3) ?
    O5 C11 C11 . 3_675 111.8(3) ?
    C11 O5 H5 . . 112(2) ?
    N1S C1S C2S . . 169(3) ?
    C1S C2S H2S1 . . 109.5 ?
    C1S C2S H2S2 . . 109.5 ?
    H2S1 C2S H2S2 . . 109.5 ?
    C1S C2S H2S3 . . 109.5 ?
    H2S1 C2S H2S3 . . 109.5 ?
    H2S2 C2S H2S3 . . 109.5 ?
loop_
    _geom_hbond_atom_site_label_D
    _geom_hbond_atom_site_label_H
    _geom_hbond_atom_site_label_A
    _geom_hbond_site_symmetry_A
    _geom_hbond_distance_DH
    _geom_hbond_distance_HA
    _geom_hbond_distance_DA
    _geom_hbond_angle_DHA
    O1 H1 O4 1_565 0.849(18) 1.690(18) 2.538(2) 176(3)
    O5 H5 O3 . 0.829(18) 1.74(2) 2.553(2) 165(4)
_iucr_refine_instructions_details
;
TITL cu_tim2_0m in P21/n #14
CELL 1.54184 9.5637 5.567 32.0682 90 92.9005 90
ZERR 2 0.0004 0.0002 0.0012 0 0.0024 0
LATT 1
SYMM 0.5-X,0.5+Y,0.5-Z
SFAC C H Cu N O
UNIT 44 56 4 16 24
TEMP -173
SIZE 0.031 0.136 0.171
wpdb -2
acta
dfix 0.84 o1 h1 o5 h5
sadi 0.04 c9 h1 c11 h5
eqiv $1 -x+1, -y+2, -z
eqiv $2 x, y+1, z
htab
htab o1 o4_$2
htab o5 o3
L.S. 10
PLAN  20
BOND $h
fmap 2
WGHT    0.039400    2.624200
FVAR       0.42731
CU1   3    0.003573    0.911942    0.139464    11.00000    0.02414    0.01645 =
         0.02584   -0.00010    0.00143    0.00096
REM  -------------------
N1    4    0.120121    0.694532    0.106754    11.00000    0.02704    0.02234 =
         0.02560   -0.00026    0.00346   -0.00078
C1    1    0.186936    0.551158    0.092068    11.00000    0.02338    0.02187 =
         0.02154    0.00126   -0.00096   -0.00220
C2    1    0.271628    0.364822    0.073894    11.00000    0.02657    0.02342 =
         0.03079   -0.00536    0.00013    0.00393
AFIX 137
H2A   2    0.367263    0.372352    0.086329    11.00000   -1.50000
H2B   2    0.273458    0.389694    0.043674    11.00000   -1.50000
H2C   2    0.231172    0.206991    0.079447    11.00000   -1.50000
AFIX   0
REM  -------------------
N2    4   -0.119608    1.133591    0.106386    11.00000    0.02615    0.02040 =
         0.02709   -0.00050   -0.00021    0.00134
C3    1   -0.182889    1.284249    0.090537    11.00000    0.02182    0.02327 =
         0.02134   -0.00415    0.00168   -0.00196
C4    1   -0.262090    1.478688    0.070482    11.00000    0.02726    0.02069 =
         0.03052    0.00223    0.00190    0.00274
AFIX 137
H4A   2   -0.202368    1.621130    0.068926    11.00000   -1.50000
H4B   2   -0.343284    1.516393    0.086756    11.00000   -1.50000
H4C   2   -0.294054    1.429730    0.042232    11.00000   -1.50000
AFIX   0
REM  -------------------
N3    4    0.125802    1.139302    0.174052    11.00000    0.02316    0.02006 =
         0.02649    0.00063   -0.00042    0.00001
C5    1    0.174339    1.298820    0.191572    11.00000    0.01739    0.02104 =
         0.02069    0.00435    0.00196    0.00406
C6    1    0.233220    1.503721    0.214618    11.00000    0.02107    0.02036 =
         0.02690   -0.00276    0.00144    0.00092
AFIX 137
H6A   2    0.218736    1.649961    0.197944    11.00000   -1.50000
H6B   2    0.333732    1.478324    0.220402    11.00000   -1.50000
H6C   2    0.186799    1.520712    0.241010    11.00000   -1.50000
AFIX   0
REM  -------------------
N4    4   -0.097860    0.691584    0.176945    11.00000    0.02376    0.02043 =
         0.02669   -0.00070    0.00228   -0.00035
C7    1   -0.138539    0.534097    0.195548    11.00000    0.01850    0.02029 =
         0.02375   -0.00475    0.00005    0.00222
C8    1   -0.187536    0.328317    0.218948    11.00000    0.02419    0.01993 =
         0.02411   -0.00018    0.00124   -0.00245
AFIX 137
H8A   2   -0.180785    0.182567    0.202031    11.00000   -1.50000
H8B   2   -0.285214    0.354015    0.225696    11.00000   -1.50000
H8C   2   -0.129505    0.310212    0.244830    11.00000   -1.50000
AFIX   0
REM  ##########   h y d r o g e n  o x a l a t e   ##########
C9    1    0.509506    1.052370    0.174206    11.00000    0.01422    0.01340 =
         0.01981    0.00164   -0.00048    0.00058
C10   1    0.512738    0.796606    0.155336    11.00000    0.01306    0.01469 =
         0.02146    0.00040    0.00265    0.00013
O1    5    0.533994    1.221018    0.146988    11.00000    0.03465    0.01019 =
         0.02080    0.00040    0.00369   -0.00102
H1    2    0.533086    1.355487    0.159455    11.00000   -1.50000
O2    5    0.486514    1.085214    0.210571    11.00000    0.02646    0.01565 =
         0.01903    0.00005    0.00302    0.00145
O3    5    0.488998    0.771076    0.117154    11.00000    0.03530    0.01438 =
         0.01912   -0.00091   -0.00046   -0.00162
O4    5    0.537218    0.631594    0.181398    11.00000    0.02788    0.01024 =
         0.02274    0.00203    0.00015    0.00011
REM  ##########   o x a l i c   a c i d   ##########
C11   1    0.473185    0.945378    0.020279    11.00000    0.03231    0.02461 =
         0.02198    0.00118    0.00130   -0.00251
O5    5    0.546929    1.015768    0.052933    11.00000    0.03609    0.02596 =
         0.01839    0.00286    0.00039   -0.00370
H5    2    0.518608    0.956647    0.074675    11.00000   -1.50000
O6    5    0.370194    0.822811    0.020204    11.00000    0.06424    0.08149 =
         0.02646    0.00539   -0.00108   -0.04421
REM  ############    s o l v e n t    ############
part -1
simu 0.02 n1s > c2s
delu 0.005 n1s > c2s
N1S   4   -0.001743    0.463278    0.000049    10.50000    0.04837    0.03297 =
         0.04335    0.00081   -0.00223    0.00917
C1S   1   -0.006664    0.260194    0.000266    10.50000    0.03154    0.03568 =
         0.02441   -0.00253   -0.00168    0.00116
C2S   1    0.011162    0.015865   -0.003211    10.50000    0.07328    0.02593 =
         0.02929    0.00666    0.01719   -0.01906
AFIX 133
H2S1  2    0.111352   -0.022066   -0.001533    10.50000   -1.50000
H2S2  2   -0.030438   -0.039075   -0.030095    10.50000   -1.50000
H2S3  2   -0.034735   -0.065272    0.019520    10.50000   -1.50000
HKLF 4
REM  cu_tim2_0m in P21/n #14
REM R1 =  0.0362 for   2745 Fo > 4sig(Fo)  and  0.0382 for all   2928 data
REM    236 parameters refined using     18 restraints
END
WGHT      0.0398      2.6350
REM Highest difference peak  0.888,  deepest hole -0.500,  1-sigma level  0.064
Q1    1   0.4530  0.7146  0.0172  11.00000  0.05    0.89
Q2    1  -0.0207  0.9137  0.1060  11.00000  0.05    0.48
Q3    1   0.0043  0.9213  0.1724  11.00000  0.05    0.42
Q4    1  -0.1033  0.9238  0.1287  11.00000  0.05    0.41
Q5    1   0.1075  0.9198  0.1568  11.00000  0.05    0.36
Q6    1  -0.1009  1.2764  0.1042  11.00000  0.05    0.30
Q7    1   0.5000  1.0000  0.0000  10.50000  0.05    0.27
Q8    1   0.1017  0.9009  0.1211  11.00000  0.05    0.26
Q9    1   0.5109  0.9247  0.1652  11.00000  0.05    0.26
Q10   1   0.5605  1.0670  0.1993  11.00000  0.05    0.23
Q11   1   0.1044  1.2778  0.1793  11.00000  0.05    0.23
Q12   1   0.5145  0.8779  0.1062  11.00000  0.05    0.23
Q13   1   0.1024  1.2452  0.1926  11.00000  0.05    0.22
Q14   1   0.4233  0.8289  0.1056  11.00000  0.05    0.22
Q15   1   0.4753  1.2262  0.1210  11.00000  0.05    0.21
Q16   1   0.5042  0.5073  0.1679  11.00000  0.05    0.21
Q17   1   0.2004  0.7194  0.1032  11.00000  0.05    0.20
Q18   1   0.5347  0.6465  0.2104  11.00000  0.05    0.20
Q19   1  -0.0796  0.5503  0.1860  11.00000  0.05    0.19
Q20   1  -0.1789  1.2595  0.1119  11.00000  0.05    0.19
;
