# Supplementary material for: Tetra­kis(aceto­nitrile)copper(I) hydrogen oxalate–oxalic acid–aceto­nitrile (1/0.5/0.5)
Source: Acta Crystallogr Sect E Struct Rep Online. 2013 Sep 18;69(Pt 10):m544. doi: 10.1107/S1600536813024914 (PMC3790353; doi:10.1107/S1600536813024914)
Supplement: Supplementary file 2 [file e-69-0m544-Isup2.hkl]

# 
# h,k,l, Fc-squared, Fo-squared, sigma(Fo-squared) and status flag 
# 
data_I
_shelx_title ' cu_tim2_0m in P21/n' 
_shelx_refln_list_code          4 
_shelx_F_calc_maximum      233.17 
_exptl_crystal_F_000       740.00 
_reflns_d_resolution_high  0.8407 
 
loop_ 
 _symmetry_equiv_pos_as_xyz 
 'x, y, z' 
 '-x+1/2, y+1/2, -z+1/2' 
 '-x, -y, -z' 
 'x-1/2, -y-1/2, z-1/2' 
 
_cell_length_a     9.5637 
_cell_length_b     5.5670 
_cell_length_c    32.0682 
_cell_angle_alpha  90.000 
_cell_angle_beta   92.901 
_cell_angle_gamma  90.000 
 
_shelx_F_squared_multiplier     1.000 
 
loop_ 
 _refln_index_h 
 _refln_index_k 
 _refln_index_l 
 _refln_F_squared_calc 
 _refln_F_squared_meas 
 _refln_F_squared_sigma 
 _refln_observed_status 
   2   0   0    38279.60    40537.14    730.14 o 
   4   0   0    20535.10    20224.77    364.09 o 
   6   0   0    13608.19    13392.97    243.76 o 
   8   0   0     6374.84     6467.55    168.19 o 
  10   0   0     1453.79     1411.48     43.76 o 
   1   1   0      428.60      394.67      8.07 o 
   2   1   0       18.88       30.08      2.21 o 
   3   1   0     1673.59     1975.42     26.31 o 
   4   1   0      619.05      714.22     10.98 o 
   5   1   0      122.53       86.30      4.35 o 
   6   1   0      268.18      410.30      9.74 o 
   7   1   0      486.53      451.24      6.71 o 
   8   1   0        0.18       29.84      3.81 o 
   9   1   0      690.27      736.46     29.81 o 
  10   1   0       15.82       39.62      4.95 o 
  11   1   0       33.04       56.40      6.54 o 
   0   2   0      553.25      499.12     11.24 o 
   1   2   0      259.65      260.42      6.40 o 
   2   2   0      402.82      343.91      9.56 o 
   3   2   0     1206.65     1209.01     20.75 o 
   4   2   0     4339.84     4574.57    119.09 o 
   5   2   0      512.95      472.85     12.66 o 
   6   2   0      119.19      142.37      5.02 o 
   7   2   0       36.43       52.38      6.02 o 
   8   2   0      338.63      375.36     12.21 o 
   9   2   0      275.68      323.06     11.07 o 
  10   2   0       19.97       20.76      3.53 o 
   1   3   0       95.21      100.31      9.14 o 
   2   3   0      165.70      176.32     12.10 o 
   3   3   0      473.58      567.22     23.61 o 
   4   3   0      313.95      302.51      8.30 o 
   6   3   0      413.60      505.81     19.98 o 
   8   3   0       31.78      109.72     10.38 o 
   9   3   0       13.32       50.85      7.00 o 
  10   3   0       18.46       17.72      4.32 o 
   0   4   0       54.59       58.33      4.83 o 
   1   4   0       14.40       22.57      2.40 o 
   2   4   0      274.59      257.20      7.50 o 
   3   4   0       15.83       43.44      3.72 o 
   4   4   0        1.40        4.63      2.39 o 
   5   4   0       22.41       18.18      3.42 o 
   6   4   0      151.35      178.51      8.89 o 
   8   4   0      219.36      245.49     22.01 o 
   1   5   0     6209.70     6581.38     82.01 o 
   2   5   0       77.13       72.77      4.79 o 
   3   5   0      551.01      518.14     18.28 o 
   4   5   0      153.84      174.47      7.00 o 
   5   5   0      974.18     1032.87     96.48 o 
   6   5   0      145.54      164.63     14.13 o 
   7   5   0      565.56      625.72     22.33 o 
   0   6   0      277.56      310.63     15.44 o 
   1   6   0       54.07       66.82      4.64 o 
   2   6   0     2306.70     2242.61     38.68 o 
   3   6   0      209.74      178.46     11.62 o 
   4   6   0     1383.30     1341.96     42.31 o 
 -11   0   1      602.84      749.07     24.68 o 
  -9   0   1      542.89      585.34     24.06 o 
  -7   0   1      413.46      468.01     11.15 o 
  -5   0   1       40.26       73.42     11.03 o 
  -3   0   1     9281.57    10635.05    271.31 o 
  -1   0   1      190.04      155.12      5.57 o 
   1   0   1      229.81      188.04      4.22 o 
   3   0   1        5.42        1.62      2.44 o 
   5   0   1      581.98      507.89     13.09 o 
   7   0   1     1945.09     1716.67     25.31 o 
   9   0   1      311.58      378.41     18.73 o 
  11   0   1      823.53      841.43     26.74 o 
 -11   1   1       38.97       30.49      3.72 o 
 -10   1   1      218.46      215.25      9.21 o 
  -9   1   1      197.44      271.34     10.95 o 
  -8   1   1     1040.80     1117.09     20.41 o 
  -7   1   1        3.36       46.34      2.52 o 
  -6   1   1      805.38      820.15     15.90 o 
  -5   1   1      180.59      154.99      7.52 o 
  -4   1   1     1997.82     1818.42     24.88 o 
  -3   1   1      515.53      502.78      7.88 o 
  -2   1   1    26068.53    26578.17    390.56 o 
  -1   1   1      156.85      184.77      3.51 o 
   0   1   1     4138.89     4672.18    118.51 o 
   1   1   1     2731.93     2917.00     52.98 o 
   2   1   1    18787.66    18795.13    275.97 o 
   3   1   1     7946.77     8296.65    106.07 o 
   4   1   1      954.90      919.77     13.56 o 
   5   1   1       42.21       60.02      3.80 o 
   6   1   1     3142.05     3056.08     48.65 o 
   7   1   1      317.27      319.91      5.86 o 
   8   1   1      365.87      416.31     13.98 o 
   9   1   1      701.74      724.97     19.35 o 
  10   1   1      120.75      165.17      8.13 o 
  11   1   1      118.52      118.57      5.65 o 
 -10   2   1      373.32      367.88     10.55 o 
  -9   2   1       70.34       75.33      6.11 o 
  -8   2   1       94.56      132.95      7.52 o 
  -7   2   1     1085.23     1003.96     18.55 o 
  -6   2   1     1917.11     1764.33     29.44 o 
  -5   2   1     2014.61     1979.54     39.67 o 
  -4   2   1     2515.80     2709.51     51.80 o 
  -3   2   1     1188.53     1240.08     21.26 o 
  -2   2   1      772.75      617.55     11.08 o 
  -1   2   1     1220.80     1415.91     25.04 o 
   0   2   1       61.46      157.25      4.39 o 
   1   2   1       73.56       93.00      4.59 o 
   2   2   1      814.20      949.67     16.19 o 
   3   2   1     1867.16     2296.73     45.50 o 
   4   2   1     3903.29     4069.30     76.16 o 
   6   2   1      634.77      689.60     10.80 o 
   7   2   1      139.76      176.20      8.23 o 
   8   2   1        1.47        7.71      4.85 o 
   9   2   1      311.06      282.30     10.21 o 
  10   2   1      153.62      141.77      6.33 o 
 -10   3   1        1.39       11.15      3.96 o 
  -9   3   1      556.88      549.54     20.60 o 
  -8   3   1        1.86       32.99      6.72 o 
  -7   3   1     1277.97     1362.79     31.05 o 
  -6   3   1      161.13      200.85     11.64 o 
  -5   3   1     5110.29     5011.43     75.74 o 
  -4   3   1      336.42      350.48      9.05 o 
  -3   3   1     3303.17     3092.89     99.77 o 
  -2   3   1       94.03      122.88     10.87 o 
  -1   3   1     5075.55     5787.03    180.40 o 
   0   3   1        0.16        4.59      3.33 o 
   1   3   1     4448.36     4913.55    109.06 o 
   2   3   1      141.74      159.19     11.43 o 
   3   3   1     2553.88     2304.19     75.75 o 
   4   3   1       39.56       53.08      7.02 o 
   5   3   1     5686.39     5401.66     81.29 o 
   6   3   1        2.46       24.16      5.72 o 
   7   3   1     2036.35     1879.74     55.21 o 
   8   3   1      991.97      987.39     33.02 o 
   9   3   1      646.00      628.18     22.43 o 
  10   3   1        0.72        1.17      3.57 o 
  -8   4   1      283.01      274.97     18.14 o 
  -7   4   1      183.18      178.46      8.52 o 
  -6   4   1        9.79       25.99      4.57 o 
  -5   4   1       13.19       17.77      3.46 o 
  -4   4   1       67.83       84.75      4.60 o 
  -3   4   1     1284.60     1284.53     22.02 o 
  -2   4   1      397.60      395.81      9.52 o 
  -1   4   1     1070.85     1126.73     19.06 o 
   0   4   1       69.97       75.37      3.48 o 
   1   4   1     1047.28     1068.55     16.23 o 
   2   4   1     1408.24     1426.60     23.26 o 
   3   4   1      496.08      632.48     40.02 o 
   4   4   1       17.87       23.66      3.40 o 
   5   4   1       70.84      103.87      8.95 o 
   6   4   1      256.36      240.68     10.12 o 
   7   4   1      167.33      361.70     18.10 o 
   8   4   1      248.96      274.84     11.50 o 
  -7   5   1        2.78       79.02      7.39 o 
  -6   5   1       70.57       86.93      9.46 o 
  -5   5   1       23.43       45.45      7.11 o 
  -4   5   1       43.36       51.12      6.62 o 
  -3   5   1       88.13      104.88      7.21 o 
  -2   5   1       20.82       18.46      3.13 o 
  -1   5   1      538.81      629.54     13.41 o 
   0   5   1      582.03      735.27     14.44 o 
   1   5   1     2233.23     2368.03     32.33 o 
   2   5   1      109.48      132.67      6.27 o 
   3   5   1       72.81       77.10      4.90 o 
   4   5   1      316.47      300.96      8.26 o 
   5   5   1     1089.17     1059.76     90.31 o 
   6   5   1      351.08      313.07     22.41 o 
   7   5   1      707.71      677.55     23.67 o 
  -3   6   1      361.88      337.98     11.21 o 
  -2   6   1       26.10       27.97      5.97 o 
  -1   6   1      150.84      178.36     11.79 o 
   0   6   1        0.07        1.73      2.54 o 
   1   6   1       94.69       99.40      6.66 o 
   2   6   1       85.20       88.92      5.18 o 
   3   6   1       34.23       38.56      4.48 o 
   4   6   1       16.74       20.92      5.49 o 
 -10   0   2       25.47       55.87      8.42 o 
  -4   0   2      704.46      720.95     16.00 o 
  -2   0   2      123.88      121.18      7.29 o 
   0   0   2      946.70      917.10     24.38 o 
   2   0   2      730.23      739.84     14.79 o 
   4   0   2     1541.56     1452.87     28.87 o 
   6   0   2     3659.48     3683.10     70.36 o 
   8   0   2     1072.97     1076.58     36.30 o 
  10   0   2      529.58      586.61     22.94 o 
 -11   1   2        0.54        8.87      2.97 o 
 -10   1   2      580.10      584.18     15.98 o 
  -9   1   2      514.62      532.91     15.79 o 
  -8   1   2     1730.20     1780.49     22.48 o 
  -7   1   2       10.63       41.62      2.50 o 
  -6   1   2     1452.78     1432.94     24.90 o 
  -5   1   2       47.30       57.02      3.77 o 
  -4   1   2     2581.99     2744.58     36.59 o 
  -3   1   2      495.11      561.30      9.66 o 
  -2   1   2     9105.64     9699.06    142.55 o 
  -1   1   2      852.53      850.56     13.17 o 
   1   1   2      243.69      218.45      5.27 o 
   2   1   2    12196.54    12737.62    186.84 o 
   3   1   2     1657.65     1683.56     22.64 o 
   4   1   2     1177.82     1254.43     35.89 o 
   5   1   2        6.09       14.83      2.70 o 
   6   1   2      210.93      338.06     36.33 o 
   7   1   2       65.09       60.58      3.59 o 
   8   1   2      539.53      620.59     17.47 o 
   9   1   2        0.40       12.05      8.18 o 
  10   1   2      253.07      305.83     10.74 o 
  11   1   2        6.52        2.96      3.56 o 
 -10   2   2       51.54       79.64      5.27 o 
  -9   2   2        1.19       16.50      4.00 o 
  -8   2   2      819.95      766.79     15.75 o 
  -7   2   2     1275.73     1257.83     19.19 o 
  -6   2   2      214.77      312.05      8.90 o 
  -5   2   2     7317.70     7246.36    133.87 o 
  -3   2   2    13788.86    13702.64    211.63 o 
  -2   2   2      552.06      504.51     13.64 o 
  -1   2   2      985.82     1017.63     27.88 o 
   0   2   2      511.62      516.50      8.31 o 
   1   2   2     5751.37     5880.86    132.15 o 
   2   2   2       76.60       67.46      3.00 o 
   3   2   2    12041.78    11485.49    207.68 o 
   4   2   2      318.55      379.50     31.94 o 
   5   2   2     5363.26     4990.39     93.65 o 
   6   2   2      365.38      425.08      7.83 o 
   7   2   2      712.56      687.24     25.12 o 
   8   2   2      102.49      112.72      7.42 o 
   9   2   2      118.73      142.90      8.73 o 
  10   2   2        1.61        1.78      2.83 o 
 -10   3   2      105.35      127.29      7.80 o 
  -9   3   2      314.52      405.35     17.04 o 
  -8   3   2      153.75      140.20     11.40 o 
  -7   3   2        2.66       65.48      5.87 o 
  -6   3   2     3924.71     3654.44     69.04 o 
  -5   3   2      207.62      444.04     19.26 o 
  -4   3   2     3445.28     3178.74     50.71 o 
  -3   3   2      296.16      479.98     21.53 o 
  -2   3   2     2082.35     2096.72     70.11 o 
  -1   3   2        0.55       -0.56      4.62 o 
   0   3   2     2019.14     2433.18     56.55 o 
   1   3   2       18.77       30.97      6.85 o 
   2   3   2     1202.92     1114.13     40.02 o 
   3   3   2        1.25        0.10      3.97 o 
   4   3   2     1155.60     1105.93     37.61 o 
   5   3   2        0.52       20.88      6.29 o 
   6   3   2      623.21      661.13     25.88 o 
   7   3   2      531.97      605.76     24.03 o 
   8   3   2      104.54       90.93      9.94 o 
   9   3   2        0.57       19.75      5.30 o 
  -8   4   2       62.28       87.81      7.68 o 
  -7   4   2      933.09      986.95     28.22 o 
  -6   4   2      244.28      265.24     10.73 o 
  -5   4   2       80.22       72.67      4.73 o 
  -4   4   2      199.05      205.88      6.32 o 
  -3   4   2     2462.39     2391.51     37.12 o 
  -2   4   2     1521.05     1497.79     24.74 o 
  -1   4   2     4646.09     4758.67     79.65 o 
   0   4   2      731.36      808.57     12.21 o 
   1   4   2     3106.10     3069.75     39.92 o 
   2   4   2      876.73      863.23     15.76 o 
   3   4   2     4515.53     4476.84     63.89 o 
   4   4   2      399.87      396.97      8.35 o 
   5   4   2      912.45     1044.86     29.79 o 
   6   4   2       30.58       35.40      4.97 o 
   7   4   2     1883.14     1813.10     38.54 o 
   8   4   2       58.93       39.87      4.62 o 
  -7   5   2      167.01      176.11     10.24 o 
  -6   5   2       95.82      138.85     11.71 o 
  -5   5   2       13.91       29.90      4.69 o 
  -4   5   2       37.67       54.89      4.17 o 
  -3   5   2      262.82      240.58      7.58 o 
  -2   5   2        6.97        6.80      2.77 o 
  -1   5   2       79.93       98.35      4.74 o 
   0   5   2      369.31      424.15      9.10 o 
   1   5   2       39.45       52.25      4.00 o 
   2   5   2       10.69       18.56      3.22 o 
   3   5   2       77.83       96.94      5.62 o 
   4   5   2       64.83       63.54      4.43 o 
   5   5   2      354.12      321.75     18.60 o 
   6   5   2      118.09      122.96     12.01 o 
  -4   6   2       86.54       79.18      8.08 o 
  -3   6   2      225.05      226.35      7.28 o 
  -2   6   2      259.91      269.65      8.19 o 
  -1   6   2       20.75       30.47      4.52 o 
   0   6   2       11.73       22.20      4.15 o 
   1   6   2      468.29      492.87     20.43 o 
   2   6   2      266.94      283.13     10.29 o 
   3   6   2       62.70       92.02      6.14 o 
   4   6   2       90.89      104.79      9.17 o 
 -11   0   3        3.09       37.21      5.99 o 
  -9   0   3      658.23      633.66     25.25 o 
  -7   0   3      528.13      550.16     12.37 o 
  -5   0   3        8.24        4.91      2.87 o 
  -3   0   3    15702.23    17103.55    307.61 o 
  -1   0   3     2536.86     2613.97     48.43 o 
   1   0   3     2965.42     2745.60     51.36 o 
   3   0   3    11755.51    12698.31    228.88 o 
   5   0   3     1589.96     1832.75     47.46 o 
   7   0   3      403.67      390.72     12.51 o 
   9   0   3      383.40      399.04     19.19 o 
  11   0   3      202.38      204.95     10.62 o 
 -11   1   3        3.82        8.69      4.05 o 
 -10   1   3      760.46      857.73     20.85 o 
  -9   1   3        0.45       40.13      5.73 o 
  -8   1   3     1525.82     1584.83     25.46 o 
  -7   1   3       20.68       15.58      2.60 o 
  -6   1   3      339.78      400.67      9.65 o 
  -5   1   3      709.06      599.36     17.01 o 
  -4   1   3     2005.19     2114.30     28.68 o 
  -3   1   3     1910.24     2206.01     29.30 o 
  -2   1   3    11305.45    11970.91    152.05 o 
  -1   1   3      436.86      544.70      8.83 o 
   0   1   3      813.75     1075.54     19.70 o 
   1   1   3     1033.09     1074.24     16.49 o 
   2   1   3     3022.51     3203.89     48.00 o 
   3   1   3      649.44      798.44     11.56 o 
   4   1   3     9739.64     9693.59    124.36 o 
   5   1   3       12.02       19.36      2.70 o 
   6   1   3     6467.16     6125.48     80.22 o 
   7   1   3      124.98      116.47      4.88 o 
   8   1   3     2407.42     2356.69     74.34 o 
   9   1   3       17.91       37.60      5.94 o 
  10   1   3     1307.67     1260.81     27.60 o 
  11   1   3        1.54        5.31      3.65 o 
 -10   2   3       89.96      103.94      6.06 o 
  -9   2   3      318.83      335.90     11.17 o 
  -8   2   3      723.60      771.68     15.86 o 
  -6   2   3      367.07      380.05      7.34 o 
  -5   2   3     4710.24     4798.81    109.78 o 
  -4   2   3     4245.55     3903.04     98.66 o 
  -3   2   3     4962.78     5231.78     82.32 o 
  -2   2   3     3726.77     3743.12     74.84 o 
  -1   2   3     5166.99     5489.94    108.14 o 
   0   2   3     2725.67     2950.69     41.66 o 
   1   2   3      432.33      339.00      7.75 o 
   2   2   3     1651.59     1784.97     36.91 o 
   3   2   3     4477.11     4357.71     99.78 o 
   4   2   3     4247.57     4327.34     80.92 o 
   5   2   3      335.73      320.43      9.98 o 
   6   2   3      785.62      810.81     12.22 o 
   7   2   3     1049.51     1013.47     23.21 o 
   8   2   3      508.41      500.42     27.85 o 
   9   2   3        5.12       10.99      3.78 o 
  10   2   3       26.64       24.35      6.42 o 
 -10   3   3        0.09       12.08      3.98 o 
  -9   3   3        0.49       25.43      5.81 o 
  -8   3   3      108.88      103.40     10.23 o 
  -7   3   3       16.42       62.31      8.34 o 
  -5   3   3      839.15      890.23     15.28 o 
  -4   3   3     1146.12     1301.40     21.48 o 
  -3   3   3       99.64      100.28     10.27 o 
  -2   3   3      994.22     1200.75     43.43 o 
  -1   3   3      542.33      623.48     25.96 o 
   0   3   3       97.00      132.43     11.23 o 
   1   3   3     1075.83     1123.57     28.68 o 
   2   3   3        0.25       -0.36      4.32 o 
   3   3   3     1307.02     1106.82     39.51 o 
   4   3   3        1.19        2.02      2.39 o 
   5   3   3     2129.16     2017.29     34.46 o 
   6   3   3      331.73      322.55     11.86 o 
   7   3   3      203.11      236.30     14.24 o 
   8   3   3      222.43      209.17     13.05 o 
   9   3   3      383.59      402.36     16.81 o 
  -8   4   3     1002.81      936.80     28.95 o 
  -7   4   3      504.24      595.01     16.26 o 
  -6   4   3      602.56      544.98     36.04 o 
  -5   4   3       14.48       17.44      3.37 o 
  -4   4   3      666.50      672.02     19.83 o 
  -3   4   3     1986.00     1925.23     30.77 o 
  -2   4   3      613.70      677.84     13.53 o 
  -1   4   3      313.82      325.91      7.46 o 
   0   4   3     1058.36     1127.54     22.82 o 
   1   4   3     3004.56     3024.10     40.96 o 
   2   4   3      420.54      419.34      9.80 o 
   3   4   3      124.99      120.55      6.36 o 
   4   4   3       30.86       19.85      2.66 o 
   5   4   3     1920.79     1798.47     38.50 o 
   6   4   3        6.48        4.45      3.70 o 
   7   4   3     1168.73     1162.01     26.46 o 
   8   4   3       35.01       41.83      4.42 o 
  -7   5   3       18.20       36.41      5.73 o 
  -6   5   3      415.42      434.28     19.07 o 
  -5   5   3        0.60        3.49      3.52 o 
  -4   5   3       25.74       32.34      4.31 o 
  -3   5   3       71.92       73.23      5.67 o 
  -2   5   3      191.24      206.68     11.74 o 
  -1   5   3        0.14       -0.94      2.14 o 
   0   5   3     2193.44     2374.51     32.33 o 
   1   5   3        1.91        4.25      2.37 o 
   2   5   3      294.32      291.18      8.35 o 
   3   5   3       70.17       83.69      6.95 o 
   4   5   3       89.33       92.03      7.51 o 
   5   5   3       95.58       92.49      9.38 o 
   6   5   3      136.88      148.17      7.60 o 
  -4   6   3        2.01        0.48      4.33 o 
  -3   6   3      667.25      678.11     14.36 o 
  -2   6   3      112.25      117.44      5.81 o 
  -1   6   3       46.37       49.88      5.20 o 
   0   6   3        7.30       13.05      4.32 o 
   1   6   3      103.34       92.77      5.20 o 
   2   6   3      122.30      123.28      7.17 o 
   3   6   3      467.22      453.98     18.77 o 
   4   6   3       31.32       40.84      6.16 o 
 -10   0   4     2098.49     2239.88     63.98 o 
  -8   0   4     3401.47     3442.05     93.73 o 
  -6   0   4     4728.72     4695.00     88.59 o 
  -4   0   4     2784.23     2630.16     50.06 o 
  -2   0   4    14580.24    14777.29    265.50 o 
   0   0   4    16596.10    16575.48    422.90 o 
   2   0   4     7924.11     7733.81    139.62 o 
   4   0   4     3278.53     3016.07    135.05 o 
   6   0   4     1210.95     1100.69     24.27 o 
   8   0   4      771.31      779.04     29.00 o 
  10   0   4      233.80      286.97     14.87 o 
 -11   1   4      252.12      266.75     11.69 o 
 -10   1   4        0.35       81.65      6.26 o 
  -9   1   4     1217.47     1159.50     21.60 o 
  -8   1   4      108.67      194.63     12.06 o 
  -7   1   4     2945.87     2882.89     35.41 o 
  -6   1   4       52.05       55.58      6.97 o 
  -5   1   4     2637.01     2445.36     42.80 o 
  -4   1   4     1645.67     1674.18     23.18 o 
  -3   1   4    16456.74    17340.55    254.32 o 
  -2   1   4      633.09      712.49     10.15 o 
  -1   1   4    18103.15    19473.71    247.61 o 
   0   1   4       18.82       18.73      1.72 o 
   1   1   4     7526.14     7441.84    109.40 o 
   2   1   4     1996.52     2146.80     32.73 o 
   3   1   4        6.05       10.85      2.00 o 
   4   1   4      146.68      129.61      3.77 o 
   5   1   4     2697.73     2555.91     45.31 o 
   6   1   4     1404.09     1312.53     19.98 o 
   7   1   4      842.42      811.07     16.47 o 
   8   1   4        5.62       10.93      4.48 o 
   9   1   4      611.84      627.61     17.56 o 
  10   1   4       68.26       78.14      6.06 o 
 -10   2   4       94.26      126.21      7.99 o 
  -9   2   4       38.81       64.90      5.74 o 
  -8   2   4      323.74      396.28     12.01 o 
  -7   2   4       55.18       89.18      6.00 o 
  -6   2   4       95.06      110.04      4.28 o 
  -5   2   4     1433.86     1392.19     29.24 o 
  -3   2   4     1458.08     1456.51     46.06 o 
  -2   2   4     3969.98     4090.88     81.69 o 
  -1   2   4     5068.10     5277.00     82.20 o 
   0   2   4     2749.19     3162.38     49.91 o 
   1   2   4     4829.33     5261.50     87.27 o 
   2   2   4      109.56      123.47      3.69 o 
   3   2   4     1893.71     1901.29     40.95 o 
   4   2   4      179.05      190.00      6.92 o 
   5   2   4     5558.79     5390.36    101.02 o 
   6   2   4      479.18      499.37      9.77 o 
   7   2   4      390.73      435.99     13.13 o 
   8   2   4      350.77      344.16     11.66 o 
   9   2   4      177.31      158.09     15.43 o 
  10   2   4       65.50       76.36      4.87 o 
 -10   3   4      215.68      186.66      9.28 o 
  -9   3   4       23.92       35.66      6.43 o 
  -8   3   4       26.29       23.90      6.25 o 
  -7   3   4      446.43      414.11     13.22 o 
  -6   3   4      267.46      274.17     14.44 o 
  -5   3   4       82.73      113.19      7.64 o 
  -4   3   4        0.22        4.47      3.44 o 
  -3   3   4      645.90      800.00     31.77 o 
  -2   3   4        1.78        0.74      4.79 o 
  -1   3   4      284.53      254.91     15.24 o 
   0   3   4      604.06      732.79     29.26 o 
   1   3   4      831.14     1034.59     38.18 o 
   2   3   4      383.41      345.28     17.59 o 
   4   3   4      590.45      553.37     10.85 o 
   5   3   4      338.05      379.48     20.18 o 
   6   3   4      246.64      234.35     14.49 o 
   7   3   4      777.82      815.37     29.04 o 
   8   3   4      329.16      298.57     15.18 o 
   9   3   4       41.30       62.58      7.35 o 
  -8   4   4      413.95      435.69     16.48 o 
  -7   4   4      286.23      346.58     24.34 o 
  -6   4   4       14.08       22.37      5.46 o 
  -5   4   4      763.76      748.56     22.89 o 
  -4   4   4      463.18      475.99     16.90 o 
  -3   4   4      690.80      711.11     16.59 o 
  -2   4   4     1781.13     1786.58     33.66 o 
  -1   4   4      709.47      727.40     15.38 o 
   0   4   4      734.63      724.93     12.66 o 
   1   4   4      650.83      685.41     13.49 o 
   2   4   4        7.16        8.14      2.56 o 
   3   4   4     1293.74     1204.51     18.68 o 
   4   4   4       11.42       26.66      2.85 o 
   5   4   4      239.64      228.41     16.59 o 
   6   4   4       71.59       83.09      6.61 o 
   7   4   4       31.43       37.85      5.02 o 
   8   4   4      332.54      300.90      9.89 o 
  -7   5   4     1593.52     1506.56     46.14 o 
  -6   5   4       24.37       32.51      6.68 o 
  -5   5   4     1700.43     1672.06     37.23 o 
  -4   5   4       64.00       67.22      6.19 o 
  -3   5   4     1135.21     1142.74     23.35 o 
  -2   5   4      192.51      186.39      8.27 o 
  -1   5   4     5150.79     5472.40    107.03 o 
   0   5   4       37.98       33.15      3.55 o 
   1   5   4     1987.54     2159.32     33.35 o 
   2   5   4      220.00      207.27      7.09 o 
   3   5   4     3059.51     2976.17     44.38 o 
   4   5   4      517.65      472.03     45.66 o 
   5   5   4      487.26      475.42     15.04 o 
   6   5   4        5.59       17.55      4.03 o 
  -4   6   4     1011.55     1008.15     33.07 o 
  -3   6   4        9.32       25.20      5.89 o 
  -2   6   4      719.68      741.91     24.35 o 
  -1   6   4       14.05       10.32      3.72 o 
   0   6   4     1114.75     1248.87     28.79 o 
   1   6   4      219.52      212.10      7.09 o 
   2   6   4      380.30      386.10     12.47 o 
   3   6   4       25.77       26.98      4.17 o 
   4   6   4      567.16      539.40     20.54 o 
 -11   0   5       21.80       20.69      5.32 o 
  -9   0   5        0.59       15.01      4.43 o 
  -7   0   5      669.71      629.33     13.61 o 
  -5   0   5       19.08       29.94      5.38 o 
  -3   0   5      537.61      612.01     13.48 o 
  -1   0   5     2246.32     2447.99     45.41 o 
   1   0   5     3309.03     3399.86     61.96 o 
   3   0   5     3401.23     3809.25     70.32 o 
   5   0   5      800.85      879.92     19.63 o 
   7   0   5      557.37      623.06     24.12 o 
   9   0   5      172.79      171.51     13.78 o 
  11   0   5      264.73      201.06      8.54 o 
 -11   1   5        7.54       16.32      4.55 o 
 -10   1   5      124.75      193.11     14.18 o 
  -9   1   5        5.38       60.77      5.92 o 
  -8   1   5       87.77      110.51      4.76 o 
  -7   1   5       81.45      192.20     12.28 o 
  -6   1   5       31.52       98.48      4.51 o 
  -5   1   5      460.97      522.68     10.88 o 
  -4   1   5       94.39      129.60      6.22 o 
  -3   1   5      786.66      976.79     13.99 o 
  -2   1   5      315.88      357.61     12.89 o 
  -1   1   5       54.44       39.62      2.54 o 
   0   1   5        6.43       26.97      1.65 o 
   1   1   5     8121.53     8637.59    127.00 o 
   2   1   5        1.00        4.33      1.28 o 
   3   1   5     5617.89     5719.64     73.74 o 
   4   1   5       50.47       40.63      2.48 o 
   5   1   5       24.02       12.13      2.67 o 
   6   1   5       20.51       30.76      3.05 o 
   7   1   5      459.06      411.10     10.80 o 
   8   1   5        4.18        8.35      4.18 o 
   9   1   5      179.76      163.77      9.35 o 
  10   1   5      195.78      195.49      8.38 o 
 -10   2   5      154.46      165.96     19.87 o 
  -9   2   5      105.06      133.37     11.35 o 
  -8   2   5      217.74      244.39      8.99 o 
  -7   2   5      183.97      187.91      7.09 o 
  -6   2   5     2610.08     2644.80     32.60 o 
  -5   2   5     4416.91     4402.08     83.15 o 
  -4   2   5     2602.77     2575.72     51.41 o 
  -3   2   5     5058.95     5153.04     81.66 o 
  -2   2   5     4072.03     4393.19     87.74 o 
  -1   2   5     1338.36     1473.27     24.33 o 
   0   2   5       13.71       11.12      4.09 o 
   1   2   5      576.60      608.51     14.52 o 
   2   2   5     6624.11     6536.68    116.02 o 
   3   2   5      262.36      304.66      8.44 o 
   4   2   5     6613.91     6307.68    116.46 o 
   5   2   5       29.46       32.91      4.05 o 
   6   2   5     1831.79     1653.06     24.34 o 
   7   2   5       67.62       71.09      6.03 o 
   8   2   5      879.03      851.50     20.64 o 
   9   2   5       72.00       60.44      5.54 o 
  10   2   5      900.30      923.76     19.87 o 
  -9   3   5      390.16      399.76     16.89 o 
  -8   3   5       55.59       68.47      6.09 o 
  -7   3   5     2266.96     2186.22     44.16 o 
  -6   3   5        0.10       11.08      3.81 o 
  -5   3   5     2662.89     2511.14     35.73 o 
  -4   3   5     2059.76     1961.67     34.65 o 
  -3   3   5     3444.52     3418.79    110.78 o 
  -2   3   5     1059.62     1251.43     45.48 o 
  -1   3   5     2123.90     2114.19     71.00 o 
   0   3   5      245.78      371.27     18.51 o 
   1   3   5     2292.73     2236.38     74.31 o 
   2   3   5      196.86      268.14     15.28 o 
   3   3   5     5628.77     5180.40    131.86 o 
   4   3   5       15.90       13.95      2.55 o 
   5   3   5     2579.55     2389.61     55.36 o 
   6   3   5      329.01      303.51     12.48 o 
   7   3   5     1702.23     1701.12     50.97 o 
   8   3   5      356.10      365.38     16.99 o 
   9   3   5      940.38     1008.56     32.02 o 
  -8   4   5      137.46      201.36     14.13 o 
  -7   4   5      321.73      376.46     19.47 o 
  -6   4   5      161.26      153.15     10.26 o 
  -5   4   5       98.96      117.58      6.10 o 
  -4   4   5       75.45       70.62      4.31 o 
  -3   4   5     1217.61     1140.77     23.60 o 
  -2   4   5      915.59      814.94     18.16 o 
  -1   4   5     1508.07     1483.52     27.57 o 
   0   4   5     2731.43     2722.46     40.06 o 
   1   4   5     2275.74     2207.09     30.57 o 
   2   4   5     1372.10     1307.59     21.75 o 
   3   4   5      796.57      714.80     12.00 o 
   4   4   5      490.68      529.16      9.99 o 
   5   4   5      664.39      579.71     16.53 o 
   6   4   5      453.77      468.17     15.96 o 
   7   4   5      340.48      341.70     11.50 o 
   8   4   5      100.04      101.38      7.23 o 
  -6   5   5        0.68        5.14      5.08 o 
  -5   5   5      252.85      340.38     11.93 o 
  -4   5   5       18.97       13.67      3.59 o 
  -3   5   5     1215.45     1234.88     24.81 o 
  -2   5   5       71.35       63.95      5.30 o 
  -1   5   5      157.08      161.69      7.63 o 
   0   5   5        2.18        3.46      2.63 o 
   1   5   5     1065.69     1101.76     19.35 o 
   2   5   5       81.48       69.56      5.56 o 
   3   5   5        3.69       14.64      4.66 o 
   4   5   5        2.10        4.07      4.05 o 
   5   5   5       19.69       12.15      4.28 o 
   6   5   5        0.31        7.29      3.55 o 
  -4   6   5       39.63       48.04      6.48 o 
  -3   6   5        7.87       10.05      2.81 o 
  -2   6   5      384.82      450.35     13.57 o 
  -1   6   5      188.13      203.32      8.88 o 
   0   6   5        7.30        5.33      3.35 o 
   1   6   5      358.98      346.64      9.25 o 
   2   6   5      873.70      856.78     30.56 o 
   3   6   5       32.22       42.92      4.78 o 
   4   6   5        0.07        4.37      4.30 o 
 -10   0   6       64.10       74.97      9.00 o 
  -8   0   6      868.41      919.67     32.13 o 
  -6   0   6     4289.27     4275.97     81.25 o 
  -4   0   6     2515.04     2401.14     46.02 o 
  -2   0   6    31198.46    33157.73    598.46 o 
   0   0   6    12435.43    12425.99    316.60 o 
   2   0   6    54369.88    54497.78    981.72 o 
   4   0   6     2173.45     2273.02     66.44 o 
   6   0   6     2042.18     1994.00     46.47 o 
   8   0   6     2530.07     2623.67     74.82 o 
  10   0   6      620.00      597.95     22.66 o 
 -11   1   6      213.55      215.55     10.34 o 
 -10   1   6      466.03      510.65     14.51 o 
  -9   1   6       12.02       26.41      2.98 o 
  -8   1   6      864.82      809.26     14.45 o 
  -7   1   6       24.48       27.05      6.46 o 
  -6   1   6     4946.99     4678.84     72.88 o 
  -5   1   6        1.30        6.25      2.43 o 
  -4   1   6     6183.07     6259.89     81.18 o 
  -3   1   6     2713.94     2765.13     38.95 o 
  -2   1   6     3976.82     4690.57     60.45 o 
  -1   1   6     2851.95     3166.08     40.93 o 
   0   1   6     5886.28     6286.85     92.50 o 
   1   1   6       66.22       85.82      2.46 o 
   2   1   6    15879.08    16602.36    210.79 o 
   3   1   6        4.90        2.70      1.83 o 
   4   1   6     1479.35     1342.55     23.07 o 
   5   1   6     2473.63     2281.75     36.85 o 
   6   1   6      615.12      649.38     11.72 o 
   7   1   6      146.18      148.30      7.23 o 
   8   1   6      120.72      136.44     21.82 o 
   9   1   6       35.72       43.74      5.50 o 
  10   1   6      380.63      415.59     12.41 o 
 -10   2   6      154.32      153.71     15.45 o 
  -9   2   6      364.12      363.74      9.50 o 
  -8   2   6        5.67        8.07      3.59 o 
  -7   2   6     2132.94     2200.12     45.19 o 
  -6   2   6      883.96      936.16     15.39 o 
  -5   2   6     1248.18     1078.10     31.18 o 
  -4   2   6      759.18      789.58     15.24 o 
  -3   2   6     2495.81     2464.29     40.35 o 
  -2   2   6     1239.54     1311.53     22.35 o 
  -1   2   6     1855.81     1738.14     28.46 o 
   0   2   6      118.25      141.60      5.34 o 
   1   2   6       57.07       33.22      2.11 o 
   2   2   6      100.97      115.28      4.16 o 
   3   2   6      257.28      252.26     13.57 o 
   4   2   6        5.73       19.50      3.32 o 
   5   2   6      314.43      284.69      7.78 o 
   6   2   6      363.15      341.63      8.88 o 
   7   2   6        5.21        5.23      3.54 o 
   8   2   6      606.04      582.58     15.88 o 
   9   2   6      393.49      370.44     11.50 o 
  10   2   6       16.73       32.27      5.86 o 
  -9   3   6       19.09       33.85      6.15 o 
  -8   3   6      489.40      481.93     13.99 o 
  -6   3   6     1346.55     1382.50     29.97 o 
  -5   3   6      214.01      224.34      8.13 o 
  -4   3   6     4704.23     4504.17     73.25 o 
  -3   3   6      958.62      987.30     25.36 o 
  -2   3   6     3488.37     3660.63    118.04 o 
  -1   3   6      535.34      651.48     27.50 o 
   0   3   6     2874.09     3225.88    104.52 o 
   1   3   6      490.27      459.30     20.98 o 
   2   3   6     2410.92     2369.57     78.50 o 
   3   3   6      435.49      412.74     21.02 o 
   4   3   6     2078.94     1952.78     33.01 o 
   5   3   6       14.01       14.25      4.04 o 
   6   3   6      472.54      497.95     20.11 o 
   7   3   6      144.78      126.71     11.41 o 
   8   3   6      373.07      364.85     17.03 o 
   9   3   6       24.27       24.97      5.71 o 
  -8   4   6        6.33       19.50      3.64 o 
  -7   4   6      789.62      686.33     23.61 o 
  -6   4   6      108.72       76.40      8.33 o 
  -5   4   6     1393.63     1293.74     24.09 o 
  -4   4   6      181.31      165.72      6.47 o 
  -3   4   6       32.26       55.30      5.01 o 
  -2   4   6      125.05      109.19      5.72 o 
  -1   4   6      793.96      753.39     12.85 o 
   0   4   6      360.52      354.40      7.95 o 
   1   4   6     1683.08     1752.69     25.11 o 
   2   4   6        6.16        3.26      2.89 o 
   3   4   6      694.71      671.23     20.85 o 
   4   4   6        5.16        6.59      2.58 o 
   5   4   6      343.67      344.44     15.15 o 
   6   4   6      527.65      455.39     14.16 o 
   7   4   6      295.87      283.72     13.88 o 
   8   4   6        0.38        0.09      2.98 o 
  -7   5   6      453.57      409.99     16.43 o 
  -6   5   6        3.93        5.38      5.23 o 
  -5   5   6      362.70      369.59     12.48 o 
  -4   5   6      228.68      221.82      8.52 o 
  -3   5   6      491.43      488.87     13.12 o 
  -2   5   6      774.51      745.97     15.28 o 
  -1   5   6      987.97      933.42     19.93 o 
   0   5   6      417.91      448.79     12.18 o 
   1   5   6      858.14      843.72     15.90 o 
   2   5   6      494.04      501.90     16.53 o 
   3   5   6      915.25      857.00     23.43 o 
   4   5   6      438.59      468.27     15.45 o 
   5   5   6       71.09       73.94     12.90 o 
   6   5   6      561.14      570.01     15.88 o 
  -4   6   6      142.58      145.85      8.91 o 
  -3   6   6        1.82        5.24      2.66 o 
  -2   6   6      114.59      145.83      7.46 o 
  -1   6   6      463.67      456.57     13.94 o 
   0   6   6      300.01      307.13     16.49 o 
   1   6   6      690.94      708.46     20.23 o 
   2   6   6      169.98      181.40      8.26 o 
   3   6   6       27.72       36.26      4.47 o 
   4   6   6      860.45      826.55     28.07 o 
 -11   0   7       34.20       47.43      6.42 o 
  -9   0   7     1054.92     1097.67     25.80 o 
  -7   0   7      694.51      653.15     17.19 o 
  -5   0   7        5.47        6.95      3.03 o 
  -3   0   7    10811.58    10807.28    195.50 o 
  -1   0   7     6162.85     6289.84    113.89 o 
   1   0   7     4317.81     4347.98    130.27 o 
   3   0   7    26570.79    25767.87    462.78 o 
   5   0   7     9278.73     8646.26    158.52 o 
   7   0   7     2966.01     2792.74     77.84 o 
   9   0   7     2269.92     2167.76     63.12 o 
  11   0   7      360.61      372.49     14.41 o 
 -11   1   7       16.00       33.00      5.22 o 
 -10   1   7      449.64      451.79     13.38 o 
  -9   1   7      237.44      232.13      6.18 o 
  -8   1   7     1009.65     1007.78     18.62 o 
  -7   1   7      238.67      241.92      7.00 o 
  -6   1   7      404.03      461.38      9.24 o 
  -5   1   7      374.82      472.55     10.27 o 
  -4   1   7     3884.95     3838.36     54.03 o 
  -3   1   7       50.69       48.36      2.55 o 
  -2   1   7     1320.95     1420.85     20.28 o 
  -1   1   7      270.00      302.21      5.23 o 
   0   1   7    25764.84    27268.99    455.52 o 
   1   1   7        1.20        6.31      1.38 o 
   2   1   7     2113.02     2631.78     34.66 o 
   3   1   7     1640.29     1653.44     22.67 o 
   4   1   7     3609.46     3517.49     77.23 o 
   5   1   7      675.12      634.03     14.20 o 
   6   1   7     3076.73     2926.52     32.92 o 
   7   1   7        9.60       10.09      3.38 o 
   8   1   7     1630.56     1626.87     35.35 o 
   9   1   7      461.42      462.23     14.47 o 
  10   1   7      100.46      117.74      9.34 o 
 -10   2   7        0.39        6.81      3.08 o 
  -9   2   7      212.26      201.94     10.34 o 
  -8   2   7        2.84        4.73      3.03 o 
  -7   2   7      146.45      173.16     17.84 o 
  -6   2   7      386.89      413.65      8.89 o 
  -5   2   7     4299.25     4049.30     50.31 o 
  -4   2   7      275.86      287.90      7.61 o 
  -3   2   7     5442.69     5371.44     85.16 o 
  -2   2   7     1444.15     1553.71     26.23 o 
  -1   2   7     5575.86     5962.33     93.60 o 
   0   2   7      880.82     1057.15     22.91 o 
   1   2   7    15933.84    16717.79    258.44 o 
   2   2   7     1755.82     1744.69     28.94 o 
   3   2   7     2454.87     2368.22     46.60 o 
   4   2   7     1492.69     1501.96     47.35 o 
   5   2   7     1131.12     1069.61     19.55 o 
   6   2   7       62.17       93.28      5.18 o 
   7   2   7     1332.52     1270.00     27.80 o 
   8   2   7      104.84       79.38      8.12 o 
   9   2   7       20.36       19.31      4.20 o 
  10   2   7       13.58       16.59      5.15 o 
  -9   3   7       33.15       53.53      6.90 o 
  -8   3   7      478.95      483.99     14.04 o 
  -7   3   7       35.69       33.70      5.51 o 
  -6   3   7       61.82       55.37      5.55 o 
  -5   3   7      401.49      370.47     10.05 o 
  -4   3   7      295.67      336.60      8.11 o 
  -3   3   7      373.93      361.23     12.82 o 
  -2   3   7      754.72      758.48     31.04 o 
  -1   3   7      487.63      504.25     23.25 o 
   0   3   7     1088.52     1165.82     42.80 o 
   1   3   7      350.37      388.18     19.08 o 
   2   3   7      495.09      480.47     21.85 o 
   3   3   7      239.56      219.22      9.10 o 
   4   3   7       38.06       52.26      3.64 o 
   5   3   7      271.98      230.73     15.45 o 
   6   3   7     1863.33     1668.47     89.14 o 
   7   3   7       66.62       56.78      8.31 o 
   8   3   7       50.81       61.73      8.19 o 
   9   3   7      111.79      103.11      9.19 o 
  -8   4   7      323.95      317.31     13.05 o 
  -7   4   7       93.62       80.02      8.08 o 
  -6   4   7       84.04       95.95      8.94 o 
  -5   4   7      507.92      491.56     12.31 o 
  -4   4   7       36.12       31.62      3.30 o 
  -3   4   7     1662.05     1651.59     40.62 o 
  -2   4   7      122.93      103.86      6.40 o 
  -1   4   7     3203.17     3238.72     43.05 o 
   0   4   7       45.90       38.94      3.19 o 
   1   4   7      842.89      822.79     21.08 o 
   2   4   7       74.51       69.63      8.61 o 
   3   4   7      238.21      243.66      7.11 o 
   4   4   7       49.29       39.82      4.65 o 
   5   4   7     1616.64     1540.74     34.03 o 
   6   4   7      110.65      165.00     15.69 o 
   7   4   7      785.59      748.67     25.50 o 
   8   4   7      149.25      160.26      7.01 o 
  -6   5   7       60.00       61.85      8.09 o 
  -5   5   7       33.22       30.86      4.74 o 
  -4   5   7       24.70       31.47      4.27 o 
  -3   5   7       18.42       26.77      3.69 o 
  -2   5   7      579.59      587.84     13.04 o 
  -1   5   7      434.85      433.49     12.52 o 
   0   5   7        4.75        8.71      3.38 o 
   1   5   7      176.45      175.66      7.81 o 
   2   5   7     1312.19     1292.92     31.77 o 
   3   5   7      551.58      520.65     16.88 o 
   4   5   7     1092.39     1111.02     27.91 o 
   5   5   7       35.83       46.37      5.62 o 
   6   5   7      286.07      263.53      9.78 o 
  -4   6   7       22.14       21.78      4.64 o 
  -3   6   7      566.12      555.31     31.18 o 
  -2   6   7        0.23        2.19      3.23 o 
  -1   6   7      694.21      716.93     18.88 o 
   0   6   7        3.37        0.81      3.15 o 
   1   6   7      702.35      720.58     17.74 o 
   2   6   7       27.08       35.10      4.68 o 
   3   6   7      254.99      239.73      8.94 o 
 -10   0   8     1753.99     1740.21     51.48 o 
  -8   0   8     4615.86     4555.73    121.23 o 
  -6   0   8     7978.83     7884.34    146.01 o 
  -4   0   8     5431.39     5345.58     98.80 o 
  -2   0   8    19951.27    21732.35    391.35 o 
   0   0   8       60.86       69.50      5.30 o 
   2   0   8     7773.11     7871.08    142.76 o 
   4   0   8      520.02      555.88     18.55 o 
   6   0   8      632.51      577.98     12.55 o 
   8   0   8       58.12       61.56      9.59 o 
  10   0   8      272.23      283.96     14.15 o 
 -11   1   8      478.39      471.82     16.56 o 
 -10   1   8      445.55      407.23     12.50 o 
  -9   1   8      337.25      332.10     12.66 o 
  -8   1   8      341.66      362.24     18.88 o 
  -7   1   8      564.04      503.99     12.23 o 
  -6   1   8     3391.79     3303.32     36.50 o 
  -5   1   8      716.20      672.94     13.27 o 
  -4   1   8     1123.44     1236.50     17.98 o 
  -3   1   8     3295.60     3053.61     40.44 o 
  -2   1   8      568.02      632.44      9.64 o 
  -1   1   8    13220.03    13800.10    175.49 o 
   0   1   8     6942.05     7419.10    109.42 o 
   1   1   8     1181.50     1087.71     15.06 o 
   2   1   8     1581.55     1676.35     22.69 o 
   3   1   8     2538.35     2409.32     32.32 o 
   4   1   8       81.87       58.25      3.76 o 
   5   1   8     1726.42     1672.16     28.20 o 
   6   1   8        7.56       15.14      2.33 o 
   7   1   8     1800.82     1734.30     29.96 o 
   8   1   8        3.25        2.84      3.94 o 
   9   1   8      153.92      135.29      6.61 o 
  10   1   8      178.82      152.19      5.82 o 
 -10   2   8      175.79      200.12      7.39 o 
  -9   2   8      117.87      126.18      6.09 o 
  -8   2   8       95.54       79.32      5.28 o 
  -7   2   8      338.30      328.05      9.34 o 
  -6   2   8      345.95      347.43      8.09 o 
  -5   2   8      990.72      963.26     14.48 o 
  -4   2   8      318.77      347.04      8.60 o 
  -3   2   8     1123.30     1127.38     17.12 o 
  -2   2   8       39.53       74.86      6.62 o 
  -1   2   8     1767.06     1964.22     32.41 o 
   0   2   8      820.31     1020.82     17.80 o 
   1   2   8      520.89      515.58     10.00 o 
   2   2   8       10.33       27.15      2.59 o 
   3   2   8     1502.06     1409.35     29.06 o 
   4   2   8      453.87      515.94     13.31 o 
   5   2   8      123.43      109.53      4.48 o 
   6   2   8     1506.39     1338.17     30.01 o 
   7   2   8      108.46       85.10      6.44 o 
   8   2   8       10.14       11.91      3.85 o 
   9   2   8      488.87      518.46     34.43 o 
  10   2   8       94.10      131.43      9.08 o 
  -9   3   8       80.24      103.64      8.88 o 
  -8   3   8      533.89      528.53     14.88 o 
  -7   3   8      972.15      953.59     47.21 o 
  -6   3   8      792.50      702.04     29.67 o 
  -5   3   8      250.56      301.72      8.05 o 
  -4   3   8     2056.94     1892.53     25.48 o 
  -3   3   8      308.34      297.09     11.62 o 
  -2   3   8     4451.66     4511.09    144.05 o 
  -1   3   8      708.42      870.21     34.44 o 
   0   3   8     2999.60     3250.00    105.60 o 
   1   3   8     1674.43     1700.79     58.80 o 
   2   3   8     5524.27     5424.63    170.49 o 
   3   3   8     1906.71     1805.82     37.29 o 
   4   3   8     3066.44     2792.90     45.54 o 
   5   3   8      121.33      142.45     12.64 o 
   6   3   8      512.80      517.73     21.19 o 
   7   3   8      217.26      200.60     12.96 o 
   8   3   8     1105.65     1190.67     37.82 o 
   9   3   8       83.21       79.82      7.90 o 
  -8   4   8       26.15       20.55      3.66 o 
  -7   4   8      179.55      201.31     11.10 o 
  -6   4   8        1.44       12.19      4.57 o 
  -5   4   8      501.39      471.35      9.96 o 
  -4   4   8       32.16       36.46      4.12 o 
  -3   4   8        2.17        8.22      3.28 o 
  -2   4   8       26.88       23.07      3.82 o 
  -1   4   8      316.17      280.36      9.10 o 
   0   4   8       12.09       16.69      2.61 o 
   1   4   8     1233.49     1166.70     18.07 o 
   2   4   8      180.27      180.89      7.73 o 
   3   4   8        3.42        5.48      2.90 o 
   4   4   8       10.60       10.76      4.18 o 
   5   4   8      899.26      943.78     19.52 o 
   6   4   8       66.76       52.51      6.85 o 
   7   4   8      144.33      156.88      8.17 o 
   8   4   8      229.21      215.98      8.02 o 
  -6   5   8       64.89       86.31      8.97 o 
  -5   5   8      728.17      768.07     20.03 o 
  -4   5   8       35.71       44.64      5.58 o 
  -3   5   8     1262.69     1263.90     27.18 o 
  -2   5   8      100.23      118.99      6.17 o 
  -1   5   8      723.30      748.58     17.87 o 
   0   5   8       92.88       93.41      6.15 o 
   1   5   8      339.30      346.25     10.52 o 
   2   5   8      114.14      128.12      9.10 o 
   3   5   8      778.62      753.79     21.30 o 
   4   5   8       29.03       32.57      5.39 o 
   5   5   8      274.98      275.08     10.87 o 
   6   5   8      127.17      121.58      7.18 o 
  -4   6   8      777.30      753.03     24.78 o 
  -3   6   8       60.92       67.89      4.35 o 
  -2   6   8      471.40      488.64     32.92 o 
  -1   6   8        8.26       11.22      3.79 o 
   0   6   8     1211.60     1179.89     27.37 o 
   1   6   8       39.01       41.11      3.83 o 
   2   6   8      438.69      403.23     12.59 o 
   3   6   8      136.49      149.71      7.08 o 
 -11   0   9        2.08        4.04      4.10 o 
  -9   0   9      146.46      163.41     13.16 o 
  -7   0   9      154.30      130.22      6.35 o 
  -5   0   9      707.00      732.16     17.31 o 
  -3   0   9     1480.19     1389.33     31.07 o 
  -1   0   9     6038.83     5902.47    107.42 o 
   1   0   9     3126.38     2881.08     53.48 o 
   3   0   9      786.40      954.24     40.38 o 
   5   0   9     1395.56     1315.51     27.90 o 
   7   0   9      103.28      100.30     10.79 o 
   9   0   9       87.46       91.64     10.59 o 
 -10   1   9        0.25        7.96      3.84 o 
  -9   1   9       72.82       56.28      7.60 o 
  -8   1   9       91.02      110.36      5.55 o 
  -7   1   9      474.50      449.93      9.81 o 
  -6   1   9      339.09      384.03      6.81 o 
  -5   1   9     3666.13     3467.10     54.26 o 
  -4   1   9       52.91       59.32      3.09 o 
  -3   1   9        2.51       53.50      3.18 o 
  -2   1   9       19.84        4.85      1.70 o 
  -1   1   9     1587.38     1882.34     29.19 o 
   0   1   9      426.83      384.80      7.35 o 
   1   1   9    13160.52    13804.53    175.74 o 
   2   1   9       94.14       94.59      3.16 o 
   3   1   9     4354.77     4310.81     56.45 o 
   4   1   9       80.94      113.33      9.97 o 
   5   1   9      680.57      613.67     12.80 o 
   6   1   9     1025.15     1068.89     16.31 o 
   7   1   9       48.49       47.28      5.70 o 
   8   1   9        0.10        1.25      3.85 o 
   9   1   9        4.31        4.56      2.91 o 
  10   1   9        4.87        5.26      2.60 o 
 -10   2   9      108.03      106.48      5.73 o 
  -9   2   9      642.55      593.27     10.93 o 
  -8   2   9     1403.71     1379.98     24.49 o 
  -7   2   9        2.84        8.88      3.14 o 
  -6   2   9     2759.04     2597.19     41.10 o 
  -5   2   9      246.08      226.86      5.24 o 
  -4   2   9      860.40      685.06     13.91 o 
  -3   2   9      425.94      451.03     10.09 o 
  -2   2   9     9817.07    10093.97    157.47 o 
  -1   2   9      889.56      987.92     22.40 o 
   0   2   9    15298.98    15908.94    246.40 o 
   1   2   9      371.21      458.23     12.43 o 
   2   2   9    10722.43    10330.37    161.10 o 
   3   2   9       53.67       59.47      4.38 o 
   4   2   9     4111.49     3852.59     73.30 o 
   5   2   9       27.91       23.98      2.74 o 
   6   2   9     2611.55     2416.25     47.19 o 
   7   2   9      190.52      177.18     21.01 o 
   8   2   9     2245.08     2163.21     47.83 o 
   9   2   9      202.41      187.60      7.87 o 
  10   2   9     1138.77     1140.06     35.32 o 
  -9   3   9      972.74      900.51     28.61 o 
  -8   3   9      334.66      332.34     12.13 o 
  -7   3   9     1246.27     1263.97     28.24 o 
  -6   3   9       13.40       26.94      7.59 o 
  -5   3   9      574.73      632.51     12.63 o 
  -4   3   9      656.87      671.67     11.25 o 
  -3   3   9     4320.66     4131.73     88.30 o 
  -2   3   9      212.30      242.26     15.64 o 
  -1   3   9     1873.61     1952.58     67.30 o 
   0   3   9      555.63      552.84     24.77 o 
   1   3   9     1950.93     1881.68     64.51 o 
   2   3   9      414.13      337.46     12.14 o 
   3   3   9     3160.26     3006.99     43.39 o 
   4   3   9       18.63       40.51      4.06 o 
   5   3   9      217.35      216.66      9.71 o 
   6   3   9      130.56      150.89     12.40 o 
   7   3   9      671.81      620.11     24.23 o 
   8   3   9      303.56      276.05     14.47 o 
   9   3   9      639.02      625.56     21.92 o 
  -8   4   9       37.43       29.51      3.90 o 
  -7   4   9      106.49       80.98      7.94 o 
  -6   4   9     1970.56     1748.25     35.55 o 
  -5   4   9        0.51        2.03      2.39 o 
  -4   4   9     1461.63     1452.85     23.81 o 
  -3   4   9       27.86       32.05      6.46 o 
  -2   4   9      419.75      473.78     12.93 o 
  -1   4   9      311.92      312.70      8.63 o 
   0   4   9     3449.07     3436.25     51.55 o 
   1   4   9       41.40       46.84      4.02 o 
   2   4   9     2771.08     2740.43     62.87 o 
   3   4   9      288.81      303.49      9.32 o 
   4   4   9     2197.95     2159.85     37.73 o 
   5   4   9      242.29      226.74      8.47 o 
   6   4   9     1880.66     1724.13     31.00 o 
   7   4   9      242.06      236.85     12.69 o 
   8   4   9      136.72      152.59      6.72 o 
  -6   5   9        4.04        9.02      5.11 o 
  -5   5   9       49.02       53.28      5.61 o 
  -4   5   9      187.62      161.76      9.06 o 
  -3   5   9      296.96      279.15      9.75 o 
  -2   5   9       86.42       85.45      7.30 o 
  -1   5   9      189.06      174.84      8.15 o 
   0   5   9      586.62      564.81     14.02 o 
   1   5   9      281.44      259.67      9.91 o 
   2   5   9        7.74       10.50      4.61 o 
   3   5   9        3.68       36.74      5.72 o 
   4   5   9       19.32       26.98      5.15 o 
   5   5   9        4.58       10.46      3.99 o 
   6   5   9       87.47       82.38      6.04 o 
  -4   6   9       36.50       35.44      4.96 o 
  -3   6   9       74.65       89.49      9.85 o 
  -2   6   9      197.96      201.61      8.39 o 
  -1   6   9      200.57      206.63      8.71 o 
   0   6   9       25.22       29.79      4.34 o 
   1   6   9      150.58      132.57      5.55 o 
   2   6   9      494.09      499.51     14.36 o 
   3   6   9       22.72       28.98      4.08 o 
 -10   0  10      239.91      240.83      9.47 o 
  -8   0  10     1874.26     1936.03     57.31 o 
  -6   0  10      473.22      445.59     13.08 o 
  -4   0  10     8685.19     9093.89    166.11 o 
  -2   0  10    18470.69    18580.97    338.45 o 
   0   0  10     2367.22     3074.50     80.86 o 
   2   0  10     1500.10     1304.48     25.97 o 
   4   0  10     4676.91     4393.97     82.26 o 
   6   0  10        8.75       28.34      4.01 o 
   8   0  10      215.56      190.40     13.32 o 
  10   0  10        4.68        2.18      3.19 o 
 -10   1  10        1.19        0.68      3.84 o 
  -9   1  10      738.56      668.33     12.49 o 
  -8   1  10      680.62      657.09     12.62 o 
  -7   1  10       74.82      102.82      7.60 o 
  -6   1  10      395.21      391.98      6.51 o 
  -5   1  10     3016.67     2866.05     45.60 o 
  -4   1  10       88.14      109.00      3.87 o 
  -3   1  10      378.50      407.07      7.35 o 
  -2   1  10      457.90      518.85     10.36 o 
  -1   1  10     5542.87     6039.24     89.95 o 
   0   1  10     2896.53     3001.37     56.21 o 
   1   1  10     1656.83     1525.14     20.88 o 
   2   1  10     1852.57     1939.59     26.31 o 
   3   1  10      603.60      484.13      8.29 o 
   4   1  10      488.93      423.74      9.47 o 
   5   1  10     3534.56     3400.44     53.71 o 
   6   1  10      822.99      748.93     10.94 o 
   7   1  10     3654.73     3500.90     67.38 o 
   8   1  10      604.73      527.64     36.98 o 
   9   1  10      616.67      577.32     23.44 o 
  10   1  10       68.51       64.83      3.66 o 
 -10   2  10       62.73       76.97      8.10 o 
  -9   2  10      461.92      460.51      9.21 o 
  -8   2  10        3.66       17.28      3.40 o 
  -7   2  10      522.81      531.25     12.40 o 
  -6   2  10      180.91      195.13      7.07 o 
  -5   2  10     1499.88     1422.78     26.87 o 
  -4   2  10       95.63      113.40     17.84 o 
  -3   2  10       36.36       34.02      3.27 o 
  -2   2  10      129.28      125.78      4.87 o 
  -1   2  10      690.37      784.23     18.78 o 
   0   2  10      650.53      748.17     14.11 o 
   1   2  10      920.16      881.99     15.96 o 
   2   2  10       27.92       32.69      2.87 o 
   3   2  10      560.14      514.27     12.96 o 
   4   2  10       58.18       82.05      7.78 o 
   5   2  10      147.11      133.65      4.93 o 
   6   2  10        9.33       15.00      3.71 o 
   7   2  10        0.43        6.23      3.62 o 
   8   2  10        6.46        7.71      3.99 o 
   9   2  10      588.66      567.82     14.68 o 
  10   2  10       78.86       95.46      8.00 o 
  -9   3  10       43.80       59.28      6.97 o 
  -8   3  10      626.22      648.07     16.78 o 
  -7   3  10        2.01        5.18      5.52 o 
  -6   3  10      137.99      141.29      8.84 o 
  -5   3  10        0.67        3.57      2.57 o 
  -4   3  10     1050.74      947.75     14.56 o 
  -3   3  10     1305.95     1276.18     24.11 o 
  -2   3  10      628.97      623.44     49.09 o 
  -1   3  10       95.58      140.02     13.02 o 
   0   3  10      706.15      708.01     29.79 o 
   1   3  10      324.20      327.22     17.82 o 
   2   3  10      798.25      716.72     19.87 o 
   3   3  10     1809.07     1782.00     30.49 o 
   4   3  10      662.15      588.17     13.33 o 
   5   3  10        1.06       -0.90      3.39 o 
   6   3  10      180.19      181.65     13.87 o 
   7   3  10       47.54       46.93      7.85 o 
   8   3  10      356.46      374.00     16.99 o 
   9   3  10       41.38       39.52      6.07 o 
  -8   4  10      299.38      278.20      8.94 o 
  -7   4  10      733.45      716.79     23.97 o 
  -6   4  10      168.89      144.81     12.53 o 
  -5   4  10      648.32      600.62     11.69 o 
  -4   4  10      326.47      305.62      8.14 o 
  -3   4  10      151.59      134.44      7.51 o 
  -2   4  10      273.01      268.34      9.52 o 
  -1   4  10      340.55      340.29     12.26 o 
   0   4  10      202.07      199.06      7.29 o 
   1   4  10      373.07      340.55      8.96 o 
   2   4  10      129.95      131.88      5.77 o 
   3   4  10      140.58      142.34      6.83 o 
   4   4  10      176.35      168.75      7.59 o 
   5   4  10      116.52      131.39      6.87 o 
   6   4  10      681.13      760.96     16.40 o 
   7   4  10       19.32       23.18      4.67 o 
   8   4  10       69.13       76.49      7.70 o 
  -6   5  10        0.78       -2.72      4.29 o 
  -5   5  10      425.88      383.95     16.95 o 
  -4   5  10      684.16      685.31     19.11 o 
  -3   5  10     3541.91     3350.92     77.90 o 
  -2   5  10      842.08      831.32     19.16 o 
  -1   5  10      643.51      657.06     15.62 o 
   0   5  10      543.23      518.20     11.91 o 
   1   5  10     1739.80     1793.77     33.12 o 
   2   5  10      448.13      460.09     15.57 o 
   3   5  10     2105.83     2233.19     49.50 o 
   4   5  10      470.71      452.94     14.91 o 
   5   5  10     1235.27     1270.81     29.93 o 
   6   5  10      517.12      474.96     13.54 o 
  -3   6  10        8.55       10.92      3.29 o 
  -2   6  10       69.94       78.97      8.68 o 
  -1   6  10        2.17        3.05      3.26 o 
   0   6  10      429.07      445.87     13.18 o 
   1   6  10      150.89      144.45      5.64 o 
   2   6  10      195.90      206.24      8.44 o 
   3   6  10       99.42      100.95      5.96 o 
  -9   0  11       63.78       73.01      9.48 o 
  -7   0  11       40.06       30.35      7.29 o 
  -5   0  11      308.77      256.85      8.77 o 
  -3   0  11     3671.20     3802.87     71.27 o 
  -1   0  11     1790.32     2028.39     38.85 o 
   1   0  11      645.14      475.76     11.20 o 
   3   0  11    13642.43    13640.64    341.46 o 
   5   0  11     8616.60     8858.07    163.05 o 
   7   0  11     1976.78     2108.68     61.56 o 
   9   0  11     1840.03     1834.50     54.35 o 
 -10   1  11      894.14      936.54     17.28 o 
  -9   1  11       32.39       40.54      4.33 o 
  -8   1  11      573.72      548.46     11.29 o 
  -7   1  11       78.92       72.18      4.56 o 
  -6   1  11     3530.50     3312.85     34.05 o 
  -5   1  11        0.07        2.36      2.36 o 
  -4   1  11     6355.31     6392.65     83.41 o 
  -3   1  11      397.23      364.95      6.95 o 
  -2   1  11    16312.21    16276.10    207.49 o 
  -1   1  11      457.31      516.76      9.85 o 
   0   1  11    11229.62    11723.68    237.63 o 
   1   1  11     4384.74     4562.95     59.42 o 
   2   1  11     2643.15     2515.34     33.72 o 
   3   1  11      644.17      675.40     10.86 o 
   4   1  11     1603.75     1461.49     29.01 o 
   5   1  11     1175.66     1136.97     17.81 o 
   6   1  11      979.33      902.29     12.61 o 
   7   1  11       81.35       88.00      7.17 o 
   8   1  11       43.47       40.17      4.38 o 
   9   1  11       47.84       54.49      4.56 o 
  10   1  11        1.28        1.71      2.10 o 
 -10   2  11       54.07       49.05      4.18 o 
  -9   2  11      503.32      511.33      9.80 o 
  -8   2  11       37.79       28.87      4.29 o 
  -7   2  11      528.92      577.40     13.14 o 
  -6   2  11      157.69      171.15      7.12 o 
  -5   2  11        9.75       13.68      2.80 o 
  -4   2  11      128.72      139.38      5.75 o 
  -3   2  11     3532.00     3549.23     58.17 o 
  -2   2  11        0.08        0.18      2.11 o 
  -1   2  11     2056.63     2168.37     45.79 o 
   0   2  11      471.42      599.60     17.55 o 
   1   2  11     1989.43     1935.54     32.24 o 
   2   2  11      380.55      345.91      8.23 o 
   3   2  11       25.53       41.14      4.11 o 
   4   2  11      690.74      655.48     16.30 o 
   5   2  11     2135.44     2005.33     28.65 o 
   6   2  11      215.60      189.59      8.36 o 
   7   2  11      315.62      302.57     10.80 o 
   8   2  11      934.03      842.48     46.91 o 
   9   2  11      323.95      319.80     10.11 o 
  10   2  11      347.83      359.81     14.49 o 
  -9   3  11        0.55       -0.34      4.28 o 
  -8   3  11       28.96       36.50      4.65 o 
  -7   3  11        0.21        3.67      3.58 o 
  -6   3  11      253.77      248.51     10.05 o 
  -5   3  11        0.78        2.43      2.52 o 
  -4   3  11      275.58      229.96      6.06 o 
  -3   3  11       29.04       56.44      4.43 o 
  -2   3  11     3052.02     3044.25    136.25 o 
  -1   3  11       31.66       31.56      7.33 o 
   0   3  11      398.30      481.27     22.97 o 
   1   3  11        9.67       19.52      3.29 o 
   2   3  11      338.45      299.88      7.65 o 
   3   3  11        5.68       -0.38      3.93 o 
   4   3  11      704.15      737.72     19.10 o 
   5   3  11       14.87       15.60      4.25 o 
   6   3  11      423.83      385.10     18.05 o 
   7   3  11        0.38        0.97      5.01 o 
   8   3  11       22.03       20.37      6.00 o 
   9   3  11      193.66      219.05     11.17 o 
  -8   4  11       10.04       13.31      3.18 o 
  -7   4  11       98.34      113.86      9.04 o 
  -6   4  11       29.12       26.12      4.16 o 
  -5   4  11     2978.33     2935.22     38.15 o 
  -4   4  11        8.99        4.70      2.58 o 
  -3   4  11     1773.65     1815.62     34.84 o 
  -2   4  11       40.92       64.42      8.12 o 
  -1   4  11     5959.72     5841.03     84.60 o 
   0   4  11      431.95      421.59     10.33 o 
   1   4  11      992.16     1006.30     18.47 o 
   2   4  11       99.43       94.89      5.08 o 
   3   4  11     1502.82     1424.35     26.53 o 
   4   4  11       29.87       33.01      4.21 o 
   5   4  11      462.92      436.79     12.30 o 
   6   4  11      422.70      486.94     12.17 o 
   7   4  11      350.48      334.00     11.98 o 
   8   4  11       29.30       27.05      3.54 o 
  -6   5  11      320.75      313.28     14.67 o 
  -5   5  11       79.57       68.45      7.89 o 
  -4   5  11      896.13      991.46     24.81 o 
  -3   5  11      329.00      326.68     10.45 o 
  -2   5  11      337.53      331.08     10.71 o 
  -1   5  11      485.95      450.16     10.91 o 
   0   5  11      201.17      194.04      7.06 o 
   1   5  11        0.04        1.58      2.91 o 
   2   5  11     1037.14      972.45     25.54 o 
   3   5  11      550.11      570.65     21.27 o 
   4   5  11     1849.98     1872.19     41.98 o 
   5   5  11       65.54       69.98     10.28 o 
   6   5  11      447.74      443.50     16.18 o 
  -3   6  11      373.25      373.74     11.10 o 
  -2   6  11        6.87        2.44      4.88 o 
  -1   6  11      832.98      936.36     22.51 o 
   0   6  11      113.60      103.72      6.50 o 
   1   6  11      545.18      538.90     11.80 o 
   2   6  11      324.52      269.45     12.75 o 
 -10   0  12      462.85      469.80     18.91 o 
  -8   0  12      555.73      593.57     34.09 o 
  -6   0  12      876.88      836.23     21.13 o 
  -4   0  12     6138.33     6158.18    114.05 o 
  -2   0  12     4737.00     4753.56     87.92 o 
   0   0  12        7.13        5.53      3.96 o 
   2   0  12       14.68       14.11      2.97 o 
   4   0  12       41.64       73.22      5.19 o 
   6   0  12      254.67      242.34      9.79 o 
   8   0  12        0.19        3.41      5.69 o 
  10   0  12      303.52      284.85      9.46 o 
 -10   1  12      116.29      151.69      6.46 o 
  -9   1  12        4.49        0.06      2.93 o 
  -8   1  12      345.48      326.30      9.25 o 
  -7   1  12      118.98      135.69      5.93 o 
  -6   1  12     2128.21     2081.50     22.63 o 
  -5   1  12       41.51       75.71     15.27 o 
  -4   1  12       94.01       52.78      3.74 o 
  -3   1  12       24.02       40.79      2.77 o 
  -2   1  12       76.59      151.03      8.25 o 
  -1   1  12       12.46       30.81      2.78 o 
   0   1  12     1174.75     1432.78     23.03 o 
   1   1  12       48.25       28.48      2.72 o 
   2   1  12      135.84       86.64      4.74 o 
   3   1  12     2204.73     2204.84     30.31 o 
   4   1  12      590.71      555.01     11.69 o 
   5   1  12      968.52      889.04     14.81 o 
   6   1  12      129.63      120.40      7.51 o 
   7   1  12      497.19      467.29     11.84 o 
   8   1  12        9.15       14.42      3.52 o 
   9   1  12      294.24      280.54     12.98 o 
  10   1  12      222.69      248.20     10.06 o 
 -10   2  12        3.66        7.52      2.25 o 
  -9   2  12      694.24      685.41     13.83 o 
  -8   2  12       77.24       79.76      5.30 o 
  -7   2  12     1785.53     1855.62     31.42 o 
  -6   2  12       12.25       19.08      3.38 o 
  -5   2  12      902.40      832.06     12.94 o 
  -4   2  12       31.83       37.70      3.79 o 
  -3   2  12      321.40      264.32      7.60 o 
  -2   2  12      375.40      356.09      8.75 o 
  -1   2  12     6720.29     6741.50    177.58 o 
   0   2  12      712.49      677.92     13.47 o 
   1   2  12     7194.60     6855.13    107.89 o 
   2   2  12       17.20       13.32      2.55 o 
   3   2  12      543.08      502.53     13.04 o 
   4   2  12       98.33       77.17      4.64 o 
   5   2  12        2.58        7.19      2.87 o 
   6   2  12       12.44        4.13      3.44 o 
   7   2  12     1588.14     1567.87     41.77 o 
   8   2  12       20.65       26.45      6.57 o 
   9   2  12      737.79      795.85     15.31 o 
  10   2  12       19.05       28.76      4.85 o 
  -9   3  12       13.54       15.85      3.32 o 
  -8   3  12      575.74      542.64     14.65 o 
  -7   3  12       14.59       13.20      4.00 o 
  -6   3  12      309.08      308.82     15.69 o 
  -5   3  12      489.88      440.60     10.06 o 
  -4   3  12      625.36      639.10     11.06 o 
  -3   3  12       20.92       22.30      3.35 o 
  -2   3  12     3914.02     3687.41    131.15 o 
  -1   3  12       30.47       36.56      3.98 o 
   0   3  12     2218.77     2056.76     82.95 o 
   1   3  12        5.98        5.62      2.79 o 
   2   3  12     3913.40     3883.52     55.74 o 
   3   3  12        9.90       46.46      4.17 o 
   4   3  12     1079.04     1094.03     25.73 o 
   5   3  12       57.87       49.33      8.42 o 
   6   3  12      793.63      754.47     27.61 o 
   7   3  12       22.06       25.82      6.71 o 
   8   3  12     1837.47     1828.33     52.64 o 
   9   3  12       27.52       40.25      5.88 o 
  -8   4  12        2.45        1.97      2.67 o 
  -7   4  12      647.52      564.43     19.82 o 
  -6   4  12        7.89       17.34      4.03 o 
  -5   4  12     1751.02     1591.76     22.47 o 
  -4   4  12       12.09       13.52      2.92 o 
  -3   4  12     1043.06     1092.90     23.35 o 
  -2   4  12        9.78       12.84      3.60 o 
  -1   4  12      293.86      328.18      9.12 o 
   0   4  12       23.24       22.89      3.39 o 
   1   4  12     1027.74      996.90     27.17 o 
   2   4  12      566.60      568.96     18.48 o 
   3   4  12      997.21     1120.00     22.03 o 
   4   4  12      616.28      634.85     14.72 o 
   5   4  12     1310.08     1227.85     23.77 o 
   6   4  12     1416.83     1506.51     27.47 o 
   7   4  12      140.62      151.08      7.28 o 
   8   4  12       60.25       70.81      6.37 o 
  -6   5  12        0.77        3.47      4.40 o 
  -5   5  12      408.78      454.18     18.64 o 
  -4   5  12       26.59       37.62      5.13 o 
  -3   5  12      436.15      439.94     14.53 o 
  -2   5  12      257.05      262.77      9.47 o 
  -1   5  12       56.07       58.86      4.54 o 
   0   5  12        0.27        1.87      3.02 o 
   1   5  12       86.83       99.50      6.22 o 
   2   5  12       50.41       51.83      8.33 o 
   3   5  12       28.99       28.75      5.28 o 
   4   5  12      365.22      378.49     13.05 o 
   5   5  12        1.50        8.08      3.59 o 
   6   5  12      166.87      174.13     10.40 o 
  -3   6  12      125.09      104.54      6.33 o 
  -2   6  12      558.76      532.93     14.40 o 
  -1   6  12        5.77       -0.37      2.84 o 
   0   6  12      213.50      220.82      8.43 o 
   1   6  12      280.82      231.65      9.82 o 
   2   6  12      384.07      386.33     11.55 o 
  -9   0  13        0.07        6.64      5.87 o 
  -7   0  13      167.88      186.49     13.48 o 
  -5   0  13      650.70      617.82     22.77 o 
  -3   0  13     7478.08     7933.02    166.54 o 
  -1   0  13     2801.02     2619.10     70.57 o 
   1   0  13       23.92       28.79      5.85 o 
   3   0  13     3805.96     3785.50     95.09 o 
   5   0  13     5168.84     4798.65     73.58 o 
   7   0  13      153.24      166.13     13.75 o 
   9   0  13       41.56       30.71      4.82 o 
 -10   1  13       44.77       43.27      3.17 o 
  -9   1  13       27.64       26.14      3.80 o 
  -8   1  13       58.40       59.72      4.38 o 
  -7   1  13     2841.92     2819.07     39.15 o 
  -6   1  13       58.13       86.43      3.78 o 
  -5   1  13     1445.36     1418.28     22.87 o 
  -4   1  13       59.91       75.69      5.33 o 
  -3   1  13     1849.16     2040.21     28.39 o 
  -2   1  13      211.30      239.07      5.39 o 
  -1   1  13     6552.92     6971.57    127.60 o 
   0   1  13       23.34       19.64      2.49 o 
   1   1  13     4605.18     4620.78     55.68 o 
   2   1  13     5084.99     4966.57     65.02 o 
   3   1  13     1172.41     1277.93     26.64 o 
   4   1  13      175.78      148.21      5.52 o 
   5   1  13      907.67      850.75     12.45 o 
   6   1  13     1359.43     1267.30     20.14 o 
   7   1  13       50.56       52.05      4.81 o 
   8   1  13      641.46      590.52     13.65 o 
   9   1  13      326.41      304.80      7.99 o 
  10   1  13        9.75       19.29      2.38 o 
 -10   2  13      792.84      797.39     30.38 o 
  -9   2  13       69.03       73.38      7.18 o 
  -8   2  13     1195.53     1145.10     28.74 o 
  -7   2  13      132.88      102.95      6.10 o 
  -6   2  13      874.08      773.56     14.22 o 
  -5   2  13      117.84      111.68      6.05 o 
  -4   2  13     2140.36     2032.21     29.54 o 
  -3   2  13      493.66      492.82     11.43 o 
  -2   2  13      727.92      571.07     13.68 o 
  -1   2  13     1176.42     1136.79     39.09 o 
   0   2  13     6223.69     6495.36    104.34 o 
   1   2  13      797.17      769.35     14.74 o 
   2   2  13     2873.97     2845.68     46.80 o 
   3   2  13      193.12      175.12      7.04 o 
   4   2  13       25.97       16.31      2.56 o 
   5   2  13       37.55       43.28      4.14 o 
   6   2  13      336.73      314.33     10.89 o 
   7   2  13       21.36       14.72      4.08 o 
   8   2  13      316.73      303.98     10.53 o 
   9   2  13      144.20      150.12      5.59 o 
  -9   3  13     1217.00     1204.01     34.92 o 
  -8   3  13        0.53        1.67      3.40 o 
  -7   3  13     1177.38     1156.17     30.66 o 
  -6   3  13        3.38        4.67      3.01 o 
  -5   3  13     1269.80     1148.39     16.98 o 
  -4   3  13      414.92      412.02      7.40 o 
  -3   3  13     3740.79     3517.08     49.52 o 
  -2   3  13      293.42      309.72      6.87 o 
  -1   3  13     4810.90     4506.78    138.61 o 
   0   3  13      314.95      310.06     18.25 o 
   1   3  13     5740.17     5450.39    105.44 o 
   2   3  13      155.38      147.72      5.07 o 
   3   3  13     2730.95     2588.82     42.85 o 
   4   3  13       59.79       56.79      8.67 o 
   5   3  13      754.37      728.58     19.49 o 
   6   3  13        3.20        6.73      5.62 o 
   7   3  13     1061.03     1040.51     34.35 o 
   8   3  13        6.87       13.14      5.57 o 
   9   3  13      317.45      335.86     13.53 o 
  -8   4  13      101.33       93.74      6.49 o 
  -7   4  13       22.80       33.09      5.73 o 
  -6   4  13     1466.06     1417.31     29.41 o 
  -5   4  13      204.79      201.43      6.65 o 
  -4   4  13      689.26      588.91     12.19 o 
  -3   4  13      105.96       99.22      7.20 o 
  -2   4  13      384.07      319.45     14.15 o 
  -1   4  13       61.95       68.06      4.78 o 
   0   4  13      428.82      402.13     10.13 o 
   1   4  13       22.77       33.96      3.82 o 
   2   4  13      230.04      208.28      6.92 o 
   3   4  13      448.09      424.97     11.41 o 
   4   4  13     1174.20     1130.49     22.28 o 
   5   4  13      451.27      468.68     15.38 o 
   6   4  13      262.07      290.00      8.83 o 
   7   4  13      227.94      232.45      8.73 o 
  -6   5  13        1.02        8.20      4.56 o 
  -5   5  13       85.30       89.22      8.39 o 
  -4   5  13      519.88      512.48     19.04 o 
  -3   5  13      178.41      199.87      9.51 o 
  -2   5  13       64.80       64.70      5.52 o 
  -1   5  13      402.42      355.85     10.11 o 
   0   5  13        5.13       11.32      3.02 o 
   1   5  13        4.83        9.32      3.30 o 
   2   5  13       28.52       29.21      5.33 o 
   3   5  13      290.13      320.15     12.21 o 
   4   5  13      223.68      253.81     10.38 o 
   5   5  13      215.80      230.24      9.20 o 
  -3   6  13        6.60        4.77      3.63 o 
  -2   6  13      245.20      228.21      8.34 o 
  -1   6  13       99.65       98.37      6.17 o 
   0   6  13      194.69      193.89      7.73 o 
   1   6  13      253.97      259.83     13.07 o 
   2   6  13       28.23       24.23      5.10 o 
 -10   0  14      619.70      544.84     14.35 o 
  -8   0  14      682.19      633.90     20.88 o 
  -6   0  14     1407.71     1321.12     20.56 o 
  -4   0  14    18529.60    18605.79    336.83 o 
  -2   0  14      389.14      336.44      9.66 o 
   0   0  14     3936.10     3601.14     67.53 o 
   2   0  14     4145.55     3777.01     79.31 o 
   4   0  14    17384.49    16720.52    303.33 o 
   6   0  14     2774.39     2723.81     76.18 o 
   8   0  14      674.35      623.17     17.67 o 
  10   0  14       35.73       45.10      4.35 o 
 -10   1  14        2.28        2.37      2.12 o 
  -9   1  14      405.22      452.99     11.02 o 
  -8   1  14        0.36       -0.15      2.65 o 
  -7   1  14      837.80      788.26     17.29 o 
  -6   1  14      118.92      113.97      6.18 o 
  -5   1  14     2195.90     2091.25     24.32 o 
  -4   1  14       64.84       48.10      3.15 o 
  -3   1  14     2731.53     2630.92     35.99 o 
  -2   1  14      276.92      237.93      6.39 o 
  -1   1  14     1431.22     1280.30     26.26 o 
   0   1  14      237.57      202.05      5.15 o 
   1   1  14     1320.53     1206.43     16.12 o 
   2   1  14       57.93       50.82      2.88 o 
   3   1  14      699.12      620.04     12.55 o 
   4   1  14     1117.68     1032.76     19.09 o 
   5   1  14      741.74      643.80      9.06 o 
   6   1  14        9.36        8.64      2.80 o 
   7   1  14      435.52      441.18     14.54 o 
   8   1  14       27.59       30.84      4.06 o 
   9   1  14      446.97      450.29     10.92 o 
  10   1  14       11.56       17.52      3.70 o 
 -10   2  14       12.45        8.73      3.66 o 
  -9   2  14       88.70      112.29      6.26 o 
  -8   2  14      400.24      394.94     10.33 o 
  -7   2  14       32.56       53.92      8.07 o 
  -6   2  14      190.37      167.20      6.23 o 
  -5   2  14       71.86       92.66      5.21 o 
  -4   2  14      520.59      540.96      8.58 o 
  -3   2  14        7.70        7.53      3.59 o 
  -2   2  14     1169.44     1178.79     27.83 o 
  -1   2  14     1404.41     1344.10     30.66 o 
   0   2  14     3563.72     3629.93     59.35 o 
   1   2  14     2127.55     2098.93     35.31 o 
   2   2  14       12.75       58.73      4.74 o 
   3   2  14      763.99      793.43     18.79 o 
   4   2  14     2811.21     2690.07     37.12 o 
   5   2  14      444.40      432.06     15.37 o 
   6   2  14      404.16      364.75     11.98 o 
   7   2  14      531.95      545.55     37.65 o 
   8   2  14      983.41      999.72     18.96 o 
   9   2  14       30.66       34.00      3.32 o 
  -9   3  14        0.62        0.09      2.55 o 
  -8   3  14      612.09      564.60     14.82 o 
  -7   3  14       92.96       95.10      5.24 o 
  -6   3  14       83.58       87.07      7.03 o 
  -5   3  14     1454.14     1413.35     20.33 o 
  -4   3  14        4.27       13.95      2.60 o 
  -3   3  14      300.84      352.77      8.26 o 
  -2   3  14       88.47       85.78      3.96 o 
  -1   3  14       94.65      114.70      5.19 o 
   0   3  14        0.72        5.36      3.12 o 
   1   3  14     1358.54     1417.92     22.93 o 
   2   3  14        7.20        8.42      2.62 o 
   3   3  14        3.42       10.17      4.18 o 
   4   3  14      122.15      106.82      7.68 o 
   5   3  14      452.43      449.95     36.86 o 
   6   3  14       39.88       51.79      8.17 o 
   7   3  14        3.65        3.12      5.35 o 
   8   3  14       41.51       32.02      6.48 o 
  -8   4  14        1.59        6.02      3.33 o 
  -7   4  14        6.79        5.02      5.94 o 
  -6   4  14      568.42      567.85     14.57 o 
  -5   4  14      224.79      195.99      6.50 o 
  -4   4  14      521.41      526.99     11.30 o 
  -3   4  14      288.65      297.62     10.23 o 
  -2   4  14      297.51      294.12      9.48 o 
  -1   4  14      210.47      231.52      7.95 o 
   0   4  14        1.41        4.90      2.70 o 
   1   4  14      138.05      156.22      5.95 o 
   2   4  14      249.74      231.96     13.45 o 
   3   4  14      244.21      286.39     16.97 o 
   4   4  14      292.35      263.19      8.89 o 
   5   4  14      540.63      535.04     16.92 o 
   6   4  14      423.79      406.77     12.93 o 
   7   4  14       58.12       58.27      6.70 o 
  -6   5  14       61.47       57.73      6.97 o 
  -5   5  14     1171.51     1237.53     38.63 o 
  -4   5  14      136.53      139.74      8.05 o 
  -3   5  14      721.41      776.92     20.77 o 
  -2   5  14       14.66        8.29      4.12 o 
  -1   5  14       25.87       33.40      3.71 o 
   0   5  14        0.83        2.85      2.68 o 
   1   5  14      485.88      453.18     18.53 o 
   2   5  14       26.51       33.72      5.51 o 
   3   5  14      796.55      839.07     29.16 o 
   4   5  14      172.41      208.62      9.26 o 
   5   5  14      840.13      876.61     36.60 o 
  -2   6  14     1676.45     1666.82     49.07 o 
  -1   6  14       39.34       48.08      4.45 o 
   0   6  14      572.19      559.31     15.91 o 
   1   6  14        7.18        3.90      4.07 o 
  -9   0  15      893.54      959.46     32.51 o 
  -7   0  15     1653.75     1750.17     36.87 o 
  -5   0  15     8335.09     8458.36    128.46 o 
  -3   0  15    12689.90    13544.91    246.14 o 
  -1   0  15     5306.70     5117.12    134.55 o 
   1   0  15     1168.62     1048.42     22.23 o 
   3   0  15     3190.32     3055.94     58.87 o 
   5   0  15     1232.86     1147.59     18.41 o 
   7   0  15     2571.88     2455.50     54.43 o 
   9   0  15        1.97        2.78      5.53 o 
 -10   1  15      204.07      212.85      6.57 o 
  -9   1  15        0.49        5.76      3.08 o 
  -8   1  15        4.46        6.25      2.89 o 
  -7   1  15      217.10      203.95      9.32 o 
  -6   1  15     1001.67      956.50     15.91 o 
  -5   1  15      251.16      237.03      5.30 o 
  -4   1  15     1259.05     1223.38     18.70 o 
  -3   1  15     2373.84     2276.28     31.68 o 
  -2   1  15     1959.17     1914.01     31.10 o 
  -1   1  15     4525.17     4401.11     82.26 o 
   0   1  15      780.36      685.45     11.13 o 
   1   1  15      228.78      214.49      4.72 o 
   2   1  15     5472.89     5278.79     69.28 o 
   3   1  15     3743.55     3365.89     52.94 o 
   4   1  15     2044.22     1905.41     27.56 o 
   5   1  15     2210.47     2042.78     22.52 o 
   6   1  15     1178.92     1076.38     18.01 o 
   7   1  15      209.83      189.16      8.00 o 
   8   1  15        6.02        7.84      2.80 o 
   9   1  15       81.26      107.84      4.86 o 
  10   1  15      540.58      583.14     20.33 o 
 -10   2  15       44.02       36.12      4.88 o 
  -9   2  15      776.21      795.20     15.12 o 
  -8   2  15       64.54       69.11      4.95 o 
  -7   2  15     3248.11     2953.22     46.88 o 
  -6   2  15      185.35      191.62      7.24 o 
  -5   2  15      737.71      684.59     12.92 o 
  -4   2  15      186.74      189.10      4.84 o 
  -3   2  15      791.37      821.17     17.01 o 
  -2   2  15      204.82      177.10     14.73 o 
  -1   2  15     4763.65     4931.48    139.21 o 
   0   2  15     7119.09     7049.71    112.25 o 
   1   2  15       79.36       69.37      6.20 o 
   2   2  15     2503.83     2376.52     46.86 o 
   3   2  15       67.20       91.22      5.27 o 
   4   2  15       11.57       17.12      2.41 o 
   5   2  15      139.38      143.67      6.58 o 
   6   2  15      338.55      330.80     15.19 o 
   7   2  15      168.60      140.24     12.65 o 
   8   2  15     1178.50     1173.49     21.36 o 
   9   2  15        0.54        5.42      3.16 o 
  -9   3  15      369.26      326.79      9.25 o 
  -8   3  15      331.45      313.52     13.25 o 
  -7   3  15      146.09      142.18      6.03 o 
  -6   3  15     1061.08     1041.27     19.23 o 
  -5   3  15      213.44      219.64      6.01 o 
  -4   3  15       87.69       95.99      4.68 o 
  -3   3  15       84.15       98.39      4.32 o 
  -2   3  15      705.98      711.98     11.72 o 
  -1   3  15      821.11      759.89     21.06 o 
   0   3  15       48.01       52.21      3.87 o 
   1   3  15      667.49      639.78     12.58 o 
   2   3  15      218.70      232.19      6.22 o 
   3   3  15       26.35       31.36      3.94 o 
   4   3  15       46.03       37.78      5.37 o 
   5   3  15      120.37      113.60      9.18 o 
   6   3  15     1091.86     1168.08     38.01 o 
   7   3  15       96.37      114.37     10.67 o 
   8   3  15       39.47       36.72      6.31 o 
  -7   4  15      172.79      178.15      6.88 o 
  -6   4  15       24.03       22.54      3.88 o 
  -5   4  15      514.49      447.59     13.73 o 
  -4   4  15      389.42      353.81      8.82 o 
  -3   4  15      704.83      729.24     18.26 o 
  -2   4  15      806.29      858.37     29.58 o 
  -1   4  15      105.63      108.32      5.82 o 
   0   4  15       33.37       41.04      4.04 o 
   1   4  15       33.50       35.89      3.22 o 
   2   4  15      968.83     1002.46     26.04 o 
   3   4  15      143.46      146.63      7.01 o 
   4   4  15     1332.31     1327.90     35.61 o 
   5   4  15      101.09      113.54      6.31 o 
   6   4  15      514.47      503.20     28.63 o 
   7   4  15      118.15      108.53      6.09 o 
  -5   5  15        5.88       12.51      4.43 o 
  -4   5  15     1623.30     1526.68     34.05 o 
  -3   5  15       53.23       57.08      5.77 o 
  -2   5  15      505.92      469.40     14.98 o 
  -1   5  15        1.49        5.41      3.02 o 
   0   5  15      506.85      451.77     18.68 o 
   1   5  15        0.70        2.80      3.00 o 
   2   5  15      590.28      584.13     17.43 o 
   3   5  15        5.13        6.90      3.92 o 
   4   5  15      534.72      556.36     15.89 o 
   5   5  15      333.07      312.38     10.23 o 
  -2   6  15      117.13      115.17      7.94 o 
  -1   6  15      345.28      346.13     14.32 o 
   0   6  15       41.66       39.80      6.26 o 
 -10   0  16      257.66      240.81      8.85 o 
  -8   0  16        1.93        0.19      3.69 o 
  -6   0  16        3.83       16.08      4.26 o 
  -4   0  16       98.79       68.32      8.30 o 
  -2   0  16       22.71       20.82      3.55 o 
   0   0  16       25.01       34.11      3.86 o 
   2   0  16     4087.51     4218.37     79.46 o 
   4   0  16      148.26      140.46      6.81 o 
   6   0  16       86.71       88.95      7.13 o 
   8   0  16      427.85      400.96     13.33 o 
  10   0  16        3.81        0.75      5.03 o 
 -10   1  16        0.70        3.32      1.98 o 
  -9   1  16      620.47      641.02     13.60 o 
  -8   1  16      420.87      406.57      9.42 o 
  -7   1  16       85.90       92.63      5.18 o 
  -6   1  16      354.17      355.80      8.48 o 
  -5   1  16     1155.96     1071.65     13.05 o 
  -4   1  16      565.05      595.85     10.81 o 
  -3   1  16      852.97      865.40     13.97 o 
  -2   1  16     1341.38     1448.73     24.56 o 
  -1   1  16      888.53      903.62     25.27 o 
   0   1  16       17.00        9.69      2.06 o 
   1   1  16       42.71       61.47      2.93 o 
   2   1  16       86.10      111.30      3.99 o 
   3   1  16      177.02      205.29      7.51 o 
   4   1  16      576.22      564.17     10.52 o 
   5   1  16      373.82      360.35      7.02 o 
   6   1  16      355.66      303.84      7.29 o 
   7   1  16      185.38      172.87      6.60 o 
   8   1  16      347.16      359.08      8.73 o 
   9   1  16       73.38       72.92      4.04 o 
  -9   2  16      864.77      894.18     16.39 o 
  -8   2  16      167.99      162.06      6.80 o 
  -7   2  16      315.81      274.99     16.61 o 
  -6   2  16      153.27      132.15      6.07 o 
  -5   2  16      175.14      195.45      6.50 o 
  -4   2  16      464.15      469.57      8.20 o 
  -3   2  16     1317.83     1222.32     24.58 o 
  -2   2  16       13.78       13.73      3.84 o 
  -1   2  16     1916.23     1860.51    115.28 o 
   0   2  16      207.75      227.68      7.98 o 
   1   2  16     7205.88     7264.66    144.84 o 
   2   2  16      392.43      377.85      9.41 o 
   3   2  16     1334.92     1199.05     16.78 o 
   4   2  16      433.49      421.53     12.66 o 
   5   2  16      715.79      659.33     15.34 o 
   6   2  16      298.07      276.14      9.17 o 
   7   2  16     2744.82     2637.71     42.93 o 
   8   2  16      259.61      245.95      8.26 o 
   9   2  16      530.32      544.56     16.77 o 
  -9   3  16      134.28      113.14      5.18 o 
  -8   3  16      806.85      835.26     19.26 o 
  -7   3  16       10.14       12.63      3.06 o 
  -6   3  16     1476.62     1388.86     21.89 o 
  -5   3  16      249.83      244.55      7.02 o 
  -4   3  16     1392.97     1286.39     21.16 o 
  -3   3  16        0.01       -0.32      2.24 o 
  -2   3  16     3764.78     3535.70     44.99 o 
  -1   3  16       58.49       61.65      3.76 o 
   0   3  16     7040.80     6620.70    111.34 o 
   1   3  16      940.05      952.89     26.20 o 
   2   3  16     3817.21     3613.55     57.74 o 
   3   3  16      230.53      238.57      8.91 o 
   4   3  16     1083.75     1056.60     33.64 o 
   5   3  16      604.13      596.46     17.20 o 
   6   3  16     2036.83     1972.25     57.68 o 
   7   3  16      302.84      298.79     15.04 o 
   8   3  16      995.72     1065.47     32.93 o 
  -7   4  16      316.19      302.88     14.52 o 
  -6   4  16      197.74      181.05      7.38 o 
  -5   4  16      539.92      549.58     13.88 o 
  -4   4  16       39.31       36.41      3.60 o 
  -3   4  16      578.36      519.79     15.72 o 
  -2   4  16       48.65       61.20      4.64 o 
  -1   4  16      185.31      185.33      7.06 o 
   0   4  16        0.68        3.60      2.72 o 
   1   4  16        2.99        3.14      2.27 o 
   2   4  16       26.15       31.79      3.47 o 
   3   4  16      967.73      918.60     19.01 o 
   4   4  16        0.16        2.53      3.03 o 
   5   4  16      519.69      535.53     12.68 o 
   6   4  16        6.27        9.27      3.55 o 
   7   4  16       74.90      102.94     10.14 o 
  -5   5  16       23.71       26.86      5.08 o 
  -4   5  16      248.53      246.55      9.48 o 
  -3   5  16      110.38      130.10      7.92 o 
  -2   5  16      352.78      381.80     13.08 o 
  -1   5  16       12.39       13.00      3.92 o 
   0   5  16      164.73      158.59      7.79 o 
   1   5  16      127.02      110.97      6.90 o 
   2   5  16       55.66       60.43      9.74 o 
   3   5  16       26.25       29.55      4.80 o 
   4   5  16      421.69      463.65     27.30 o 
   5   5  16       34.09       46.40      6.12 o 
  -9   0  17       27.24       28.45      4.50 o 
  -7   0  17      246.59      228.13     16.90 o 
  -5   0  17     3734.99     3525.54     47.92 o 
  -3   0  17      639.09      493.53     13.26 o 
  -1   0  17       43.39       48.28      6.63 o 
   1   0  17     1041.20     1083.11     23.33 o 
   3   0  17     1877.90     1791.60     36.77 o 
   5   0  17     3360.02     3423.20    105.83 o 
   7   0  17      658.77      634.10     22.03 o 
   9   0  17       12.47        7.37      3.56 o 
 -10   1  17       20.53       20.06      2.60 o 
  -9   1  17      124.85      140.10      6.43 o 
  -8   1  17      715.08      733.33     13.54 o 
  -7   1  17      198.89      193.89      6.96 o 
  -6   1  17     1241.79     1154.44     18.55 o 
  -5   1  17      614.86      559.27      8.27 o 
  -4   1  17     2507.77     2358.65     25.01 o 
  -3   1  17     1510.43     1444.32     24.93 o 
  -2   1  17     2691.03     2750.82     53.74 o 
  -1   1  17     1352.96     1309.10     22.33 o 
   0   1  17      748.78      707.71     11.69 o 
   1   1  17      190.45      227.38      5.07 o 
   2   1  17     3195.52     3166.66     50.03 o 
   3   1  17       22.40       61.85      4.34 o 
   4   1  17     1071.44      934.35     11.11 o 
   5   1  17      508.20      435.35      8.70 o 
   6   1  17      101.41      117.72      5.76 o 
   7   1  17        3.15        4.88      3.29 o 
   8   1  17      138.81      161.90      6.06 o 
   9   1  17      355.39      337.09      8.04 o 
  -9   2  17      125.12      120.27      5.32 o 
  -8   2  17     2051.04     2065.13     33.85 o 
  -7   2  17        4.82       10.76      3.39 o 
  -6   2  17      829.21      837.72     21.26 o 
  -5   2  17       55.42       41.13      3.73 o 
  -4   2  17     1396.84     1289.80     15.48 o 
  -3   2  17       98.19      102.24      8.61 o 
  -2   2  17     1094.65      988.56     14.80 o 
  -1   2  17     4376.79     4500.41     75.37 o 
   0   2  17     4212.57     4152.41     70.46 o 
   1   2  17       61.47       77.42      5.58 o 
   2   2  17     1022.60      890.76     14.87 o 
   3   2  17      917.59      858.09     13.14 o 
   4   2  17        9.60       13.06      3.08 o 
   5   2  17       69.12       92.48      4.87 o 
   6   2  17      186.30      182.83      6.30 o 
   7   2  17       61.88       61.06      4.77 o 
   8   2  17      218.57      249.46     11.50 o 
   9   2  17      118.31      123.79      8.47 o 
  -9   3  17      412.09      347.43     12.93 o 
  -8   3  17      107.74      122.87      6.71 o 
  -7   3  17      386.53      334.81      9.33 o 
  -6   3  17       14.90       23.95      3.17 o 
  -5   3  17       62.87       68.41      4.34 o 
  -4   3  17       22.83       23.88      3.34 o 
  -3   3  17        6.79       12.76      3.48 o 
  -2   3  17      767.34      761.34     12.49 o 
  -1   3  17      594.88      604.75     10.62 o 
   0   3  17     1091.26     1059.71     27.96 o 
   1   3  17      751.35      763.86     14.44 o 
   2   3  17      273.93      295.84      9.14 o 
   3   3  17       81.51       90.39      5.86 o 
   4   3  17      592.68      601.41     15.17 o 
   5   3  17       75.69       82.39      9.76 o 
   6   3  17        6.96        7.35      5.75 o 
   7   3  17      196.88      220.31     12.66 o 
   8   3  17       37.42       46.52      4.31 o 
  -7   4  17      374.21      361.39     13.54 o 
  -6   4  17      682.14      614.22     21.93 o 
  -5   4  17      204.35      236.40     12.55 o 
  -4   4  17     2971.26     2702.31     40.37 o 
  -3   4  17     1681.59     1663.45     32.61 o 
  -2   4  17     1740.30     1668.08     27.93 o 
  -1   4  17       31.00       31.51      3.78 o 
   0   4  17      802.71      792.76     14.39 o 
   1   4  17      752.13      740.63     12.71 o 
   2   4  17      590.80      588.97     11.87 o 
   3   4  17      221.95      222.04      8.11 o 
   4   4  17     1194.45     1192.53     22.99 o 
   5   4  17       95.16      101.96      5.74 o 
   6   4  17      299.00      301.89     10.05 o 
   7   4  17       67.61       65.05      6.28 o 
  -5   5  17        1.80        2.52      3.73 o 
  -4   5  17      992.87     1017.44     23.92 o 
  -3   5  17        0.98        4.00      3.32 o 
  -2   5  17      170.55      197.66      9.07 o 
  -1   5  17        1.02        3.89      2.96 o 
   0   5  17      592.11      568.12     26.29 o 
   1   5  17       10.75       14.79      3.32 o 
   2   5  17      614.18      608.29     17.26 o 
   3   5  17      241.25      251.51     16.78 o 
   4   5  17      619.43      555.62     15.18 o 
 -10   0  18      155.99      140.12      9.99 o 
  -8   0  18        4.20       11.94      4.23 o 
  -6   0  18     2107.50     2082.07     42.54 o 
  -4   0  18     2114.30     2097.78     29.99 o 
  -2   0  18      742.01      596.63     21.75 o 
   0   0  18      765.40      608.10     15.04 o 
   2   0  18       30.31       18.16      3.48 o 
   4   0  18      591.39      499.28     10.14 o 
   6   0  18     1213.25     1138.90     34.04 o 
   8   0  18      183.75      177.62      8.81 o 
 -10   1  18        0.06       -2.16      2.39 o 
  -9   1  18      317.22      334.27      8.83 o 
  -8   1  18      114.09      128.85      5.85 o 
  -7   1  18      530.84      530.43     10.89 o 
  -6   1  18      153.35      166.71      6.47 o 
  -5   1  18     1706.27     1681.11     24.89 o 
  -4   1  18       57.83       71.63      3.13 o 
  -3   1  18     4408.58     4291.16     66.83 o 
  -2   1  18      134.14      158.65      7.11 o 
  -1   1  18      761.81      733.10     14.08 o 
   0   1  18     1578.33     1685.20     24.24 o 
   1   1  18     7123.63     6846.79     89.55 o 
   2   1  18     2230.68     2266.88     37.15 o 
   3   1  18     6565.57     6545.96     85.87 o 
   4   1  18        0.27        3.79      1.70 o 
   5   1  18     3000.47     2941.84     37.07 o 
   6   1  18       11.76       14.40      3.09 o 
   7   1  18      180.67      170.32      6.63 o 
   8   1  18        6.21        5.45      2.70 o 
   9   1  18      772.57      805.91     15.96 o 
  -9   2  18        4.40        3.18      2.45 o 
  -8   2  18      382.42      365.00      9.50 o 
  -7   2  18       37.98       33.64      4.85 o 
  -6   2  18      551.06      454.21     10.32 o 
  -5   2  18       23.88       29.42      3.44 o 
  -4   2  18      251.88      274.71      6.71 o 
  -3   2  18       66.61       87.41      3.78 o 
  -2   2  18      191.71      185.24      5.93 o 
  -1   2  18       39.39       54.17      4.74 o 
   0   2  18      286.91      264.40      6.28 o 
   1   2  18      770.51      744.20     11.89 o 
   2   2  18      674.80      573.04      9.84 o 
   3   2  18        1.74        3.72      2.18 o 
   4   2  18      650.47      623.09     13.64 o 
   5   2  18        0.27        3.76      2.48 o 
   6   2  18      170.18      177.82      6.14 o 
   7   2  18       75.79       81.28      4.60 o 
   8   2  18      467.80      536.47     11.50 o 
  -8   3  18       38.59       54.90      4.74 o 
  -7   3  18       23.57       24.39      4.16 o 
  -6   3  18      152.37      162.72      5.80 o 
  -5   3  18      146.41      152.33      5.38 o 
  -4   3  18       28.88       23.19      3.14 o 
  -3   3  18     1125.06     1038.16     20.46 o 
  -2   3  18      285.01      268.08      6.58 o 
  -1   3  18        0.13       -0.18      2.29 o 
   0   3  18       81.95      107.89      5.07 o 
   1   3  18       25.37       33.99      3.56 o 
   2   3  18       47.37       44.36      4.43 o 
   3   3  18     1351.95     1252.57     34.35 o 
   4   3  18        5.75       10.35      3.51 o 
   5   3  18        6.07        4.46      5.70 o 
   6   3  18       36.52       67.06      8.75 o 
   7   3  18        4.66        2.06      3.25 o 
   8   3  18        8.66       11.78      4.32 o 
  -7   4  18       87.64       65.29      5.87 o 
  -6   4  18       61.60       66.83      6.86 o 
  -5   4  18        0.50        3.36      3.14 o 
  -4   4  18      490.98      452.62     10.06 o 
  -3   4  18      189.40      161.07      7.78 o 
  -2   4  18      431.12      433.24     10.64 o 
  -1   4  18      109.37      124.75      6.16 o 
   0   4  18      601.42      599.29     10.97 o 
   1   4  18      100.94       87.48      4.38 o 
   2   4  18     1987.94     1899.38     28.97 o 
   3   4  18      250.89      257.72      8.57 o 
   4   4  18     3137.92     3251.67     53.61 o 
   5   4  18       81.51      101.52      5.59 o 
   6   4  18      348.67      392.06     12.64 o 
  -4   5  18        2.21        8.25      4.54 o 
  -3   5  18      600.26      588.29     26.70 o 
  -2   5  18       44.40       56.72      5.66 o 
  -1   5  18      756.93      750.01     19.35 o 
   0   5  18        2.71        3.02      2.82 o 
   1   5  18      163.40      172.82      6.74 o 
   2   5  18        6.72        7.95      3.67 o 
   3   5  18      317.59      361.81     18.04 o 
   4   5  18       29.01       32.84      4.10 o 
  -9   0  19      219.74      221.25     16.97 o 
  -7   0  19      668.34      620.16     17.26 o 
  -5   0  19     1446.22     1418.31     30.89 o 
  -3   0  19     1182.08     1137.48     36.29 o 
  -1   0  19      592.85      580.77     21.16 o 
   1   0  19     1191.21     1211.43     26.15 o 
   3   0  19     4301.20     4275.55     57.65 o 
   5   0  19      462.08      497.30     15.29 o 
   7   0  19      155.00      183.36      9.78 o 
   9   0  19      250.09      273.37     18.85 o 
  -9   1  19       91.73       70.84      4.63 o 
  -8   1  19      564.11      606.04     11.81 o 
  -7   1  19      324.69      301.15      7.93 o 
  -6   1  19      418.14      376.66      8.96 o 
  -5   1  19      450.14      435.85      9.80 o 
  -4   1  19      731.23      657.69      9.98 o 
  -3   1  19     2848.55     2994.17     41.12 o 
  -2   1  19       36.90       39.54      4.45 o 
  -1   1  19     6013.65     6088.01     92.55 o 
   0   1  19        0.75        6.32      2.05 o 
   1   1  19      647.94      665.23     16.19 o 
   2   1  19       36.45       38.17      3.44 o 
   3   1  19      703.05      752.76      9.48 o 
   4   1  19        3.10        1.20      2.18 o 
   5   1  19      523.54      532.50     10.02 o 
   6   1  19      258.48      258.80     11.08 o 
   7   1  19      772.93      760.25     15.93 o 
   8   1  19       52.22       58.76      4.08 o 
   9   1  19      154.33      162.38      8.94 o 
  -9   2  19       46.27       60.93      3.93 o 
  -8   2  19      892.83      905.84     17.16 o 
  -7   2  19      366.96      395.66     10.41 o 
  -6   2  19      760.95      702.83     13.66 o 
  -5   2  19       97.01      124.23      5.89 o 
  -4   2  19      816.26      788.40     12.83 o 
  -3   2  19       78.96       93.40      4.02 o 
  -2   2  19     3225.08     3089.46     38.89 o 
  -1   2  19      435.02      451.45      7.85 o 
   0   2  19     1286.71     1214.65     14.79 o 
   1   2  19       67.51       83.88      3.68 o 
   2   2  19     1127.62     1129.82     16.37 o 
   3   2  19       17.00       33.08      3.36 o 
   4   2  19      143.37      154.42      6.87 o 
   5   2  19      284.75      272.47      7.40 o 
   6   2  19      300.22      298.74      7.88 o 
   7   2  19       17.31       21.03      2.97 o 
   8   2  19      224.06      228.46     10.94 o 
  -8   3  19       34.10       40.05      5.36 o 
  -7   3  19      158.90      171.20      7.52 o 
  -6   3  19       44.10       40.10      4.32 o 
  -5   3  19      327.46      294.35      6.88 o 
  -4   3  19       26.04       37.92      3.63 o 
  -3   3  19        8.43       24.71      4.17 o 
  -2   3  19      105.84      123.08      6.56 o 
  -1   3  19      964.85      910.50     16.00 o 
   0   3  19       75.89       82.87      4.62 o 
   1   3  19      882.60      814.19     27.03 o 
   2   3  19       23.47       28.72      4.97 o 
   3   3  19       16.68       30.50      4.12 o 
   4   3  19      453.94      431.85     11.49 o 
   5   3  19      401.99      376.32     15.64 o 
   6   3  19       46.96       45.91      5.30 o 
   7   3  19      567.89      562.80     17.27 o 
  -6   4  19      263.17      275.32     11.77 o 
  -5   4  19      330.27      360.14     10.85 o 
  -4   4  19     1052.42     1005.65     19.44 o 
  -3   4  19      465.55      481.55     13.04 o 
  -2   4  19     1727.90     1557.78     30.64 o 
  -1   4  19        6.68        5.79      2.83 o 
   0   4  19      212.04      182.08      5.64 o 
   1   4  19        0.35        1.21      2.20 o 
   2   4  19      909.31      822.23     15.15 o 
   3   4  19       36.97       49.29      4.54 o 
   4   4  19     1056.54      993.58     19.52 o 
   5   4  19       32.87       36.80      3.74 o 
   6   4  19      286.92      323.53      9.85 o 
  -4   5  19      245.98      247.26     12.13 o 
  -3   5  19       71.26       75.42     10.88 o 
  -2   5  19      271.47      288.51     10.36 o 
  -1   5  19       10.02       14.01      3.80 o 
   0   5  19      184.33      175.94      6.62 o 
   1   5  19      428.46      406.82     10.36 o 
   2   5  19      438.07      442.92     13.35 o 
   3   5  19      235.64      242.92      8.94 o 
   4   5  19      193.09      165.18      9.67 o 
  -8   0  20      504.30      523.84     15.34 o 
  -6   0  20       33.73       37.47      5.47 o 
  -4   0  20        2.62       15.42      8.73 o 
  -2   0  20      295.83      253.00     13.10 o 
   0   0  20       80.42       90.84      5.91 o 
   2   0  20     2358.54     2139.04     43.36 o 
   4   0  20      185.97      195.39      9.33 o 
   6   0  20     1704.90     1697.39     37.52 o 
   8   0  20      227.15      232.49      9.48 o 
  -9   1  20        0.24        5.96      3.12 o 
  -8   1  20       34.40       53.83      4.66 o 
  -7   1  20      301.35      289.67      7.75 o 
  -6   1  20      286.68      272.83      9.34 o 
  -5   1  20        0.24        5.16      2.69 o 
  -4   1  20      717.21      713.87     13.02 o 
  -3   1  20       24.19       35.28      2.70 o 
  -2   1  20     2474.31     2258.59     28.46 o 
  -1   1  20       34.70       61.73      4.03 o 
   0   1  20       90.86       84.07      7.26 o 
   1   1  20        1.18        5.44      2.01 o 
   2   1  20        1.15        3.17      1.77 o 
   3   1  20      601.20      576.01      7.96 o 
   4   1  20      313.69      277.66      6.91 o 
   5   1  20      136.00      139.25      6.32 o 
   6   1  20      750.51      766.45     14.46 o 
   7   1  20       17.01       25.94      3.42 o 
   8   1  20      196.95      213.14      6.25 o 
   9   1  20      289.43      290.50      7.86 o 
  -9   2  20      261.02      255.13      6.52 o 
  -8   2  20       29.29       28.02      5.67 o 
  -7   2  20      634.57      670.65     14.37 o 
  -6   2  20        0.69        0.77      2.65 o 
  -5   2  20      197.95      207.13      6.13 o 
  -4   2  20      176.77      171.62      5.68 o 
  -3   2  20     1192.99     1137.04     16.72 o 
  -2   2  20       49.78       54.31      3.58 o 
  -1   2  20     2962.28     2867.44     33.69 o 
   0   2  20       58.69       59.31      2.99 o 
   1   2  20     3421.36     3293.78     40.88 o 
   2   2  20       23.23       33.66      3.39 o 
   3   2  20     1247.31     1225.44     19.76 o 
   4   2  20      185.52      203.62     11.73 o 
   5   2  20     1421.67     1395.52     22.38 o 
   6   2  20        4.99        5.62      2.61 o 
   7   2  20      890.30      904.41     15.05 o 
   8   2  20        1.34        1.63      2.32 o 
  -8   3  20     1081.92     1054.46     22.06 o 
  -7   3  20        5.66        3.52      2.87 o 
  -6   3  20     2460.02     2247.89     35.95 o 
  -5   3  20      162.19      167.92      5.77 o 
  -4   3  20     1882.25     1821.27     32.45 o 
  -3   3  20      416.06      446.55     12.36 o 
  -2   3  20     2983.42     2845.50     42.11 o 
  -1   3  20        0.01        2.20      2.45 o 
   0   3  20     7303.77     7084.36     96.80 o 
   1   3  20       18.41       19.12      4.39 o 
   2   3  20     2689.72     2689.52     55.18 o 
   3   3  20       45.91       65.40      6.75 o 
   4   3  20     1786.18     1661.92     30.10 o 
   5   3  20       77.12       66.35      6.10 o 
   6   3  20     1393.61     1457.69     70.36 o 
   7   3  20       42.75       44.55      6.54 o 
  -6   4  20       97.24       98.36      7.28 o 
  -5   4  20       88.02       78.07      5.43 o 
  -4   4  20        2.82        6.14      3.28 o 
  -3   4  20      978.84      977.79     26.77 o 
  -2   4  20      234.54      218.21     10.77 o 
  -1   4  20       42.10       50.74      3.54 o 
   0   4  20      387.33      358.51      8.83 o 
   1   4  20        0.94        2.11      2.41 o 
   2   4  20       26.20       34.19      3.95 o 
   3   4  20      308.53      326.95      9.40 o 
   4   4  20       11.73       11.43      3.16 o 
   5   4  20      115.41      139.49      5.67 o 
   6   4  20        2.20        3.22      3.88 o 
  -4   5  20        1.63        1.30      3.82 o 
  -3   5  20       52.60       65.69      7.57 o 
  -2   5  20       18.60       26.72      4.07 o 
  -1   5  20      188.11      196.30      9.01 o 
   0   5  20        3.45        3.37      2.70 o 
   1   5  20      114.72      123.81      5.69 o 
   2   5  20       42.94       46.48      4.85 o 
   3   5  20       80.04       85.33      5.57 o 
  -9   0  21      480.95      514.48     13.39 o 
  -7   0  21     3072.76     3024.78     59.02 o 
  -5   0  21     4693.25     4804.58     89.55 o 
  -3   0  21     2280.60     2294.20     32.50 o 
  -1   0  21     7589.11     7763.01    144.00 o 
   1   0  21     6838.84     6896.71    143.90 o 
   3   0  21     1635.08     1643.87     26.16 o 
   5   0  21     4023.65     4020.70     78.73 o 
   7   0  21     1936.83     1972.29     41.94 o 
   9   0  21     1338.11     1386.13     28.63 o 
  -9   1  21      299.33      310.74     12.40 o 
  -8   1  21      382.62      403.67     10.31 o 
  -7   1  21       84.90       70.89      4.44 o 
  -6   1  21       46.89       45.80      3.98 o 
  -5   1  21      278.85      271.70      7.69 o 
  -4   1  21     2142.46     2083.82     29.98 o 
  -3   1  21      184.58      200.20      5.11 o 
  -2   1  21       18.54       22.48      2.19 o 
  -1   1  21       95.60       96.03      3.23 o 
   0   1  21      547.17      537.45      8.49 o 
   1   1  21       88.28      102.02      3.91 o 
   2   1  21      582.17      529.62     10.68 o 
   3   1  21      163.55      179.60      5.11 o 
   4   1  21     1333.06     1340.55     19.24 o 
   5   1  21       36.30       33.60      3.35 o 
   6   1  21      178.19      182.97      6.79 o 
   7   1  21       89.15      106.25      6.23 o 
   8   1  21       94.92      104.76      5.65 o 
   9   1  21      118.04      121.82      7.98 o 
  -9   2  21      280.12      284.32     11.67 o 
  -8   2  21       90.08      103.68      5.26 o 
  -7   2  21      437.11      432.29     10.78 o 
  -6   2  21       14.48       15.74      3.18 o 
  -5   2  21      739.31      672.19     11.76 o 
  -4   2  21        0.41       -1.55      2.28 o 
  -3   2  21      259.47      256.06      6.62 o 
  -2   2  21      176.12      176.43      6.18 o 
  -1   2  21       37.73       34.72      3.10 o 
   0   2  21      153.84      153.58      4.43 o 
   1   2  21     1625.85     1582.31     24.20 o 
   2   2  21      118.62      122.22      5.47 o 
   3   2  21      921.00      887.72     15.58 o 
   4   2  21      239.45      260.58      8.37 o 
   5   2  21       58.31       55.46      4.18 o 
   6   2  21      184.04      182.43      5.97 o 
   7   2  21       91.97      114.26      4.89 o 
   8   2  21       32.27       25.27      3.70 o 
  -8   3  21       45.47       40.58      3.71 o 
  -7   3  21      127.71      148.51      5.37 o 
  -6   3  21      562.91      492.63     10.96 o 
  -5   3  21      179.75      172.47      6.03 o 
  -4   3  21       90.89      112.30      6.27 o 
  -3   3  21       32.95       24.94      3.34 o 
  -2   3  21      560.49      519.10     10.90 o 
  -1   3  21      215.03      211.33      6.75 o 
   0   3  21      117.28      124.88     11.68 o 
   1   3  21       56.84       64.03      4.80 o 
   2   3  21     1089.72     1093.15     26.41 o 
   3   3  21       47.84       55.55      6.23 o 
   4   3  21       56.72       58.45     10.74 o 
   5   3  21      205.76      213.67     13.11 o 
   6   3  21       93.13      131.23     10.96 o 
   7   3  21       26.89       39.37      5.97 o 
  -6   4  21       30.28       30.91      4.59 o 
  -5   4  21      472.84      475.38     22.17 o 
  -4   4  21      460.21      467.17     13.36 o 
  -3   4  21      420.67      412.32     14.82 o 
  -2   4  21      219.07      225.06     10.85 o 
  -1   4  21       62.40       66.59      4.32 o 
   0   4  21      130.84      117.69      6.33 o 
   1   4  21      156.02      135.87      6.27 o 
   2   4  21      521.25      475.17     20.80 o 
   3   4  21      294.45      297.95      8.68 o 
   4   4  21       24.72       29.68      3.62 o 
   5   4  21       11.87       12.66      4.78 o 
   6   4  21       19.89       24.08      4.55 o 
  -4   5  21        6.18        7.78      3.71 o 
  -3   5  21      159.99      179.69     10.61 o 
  -2   5  21      354.45      331.46     15.27 o 
  -1   5  21       70.30       97.37      9.04 o 
   0   5  21      153.13      147.05      7.26 o 
   1   5  21       85.77       77.34      4.48 o 
   2   5  21      107.50       98.40      6.08 o 
   3   5  21       65.00       67.30      7.01 o 
  -8   0  22       26.72       19.43      4.28 o 
  -6   0  22     4162.00     3989.83     94.67 o 
  -4   0  22     1807.30     1666.28     29.04 o 
  -2   0  22     2963.04     2515.06     35.12 o 
   0   0  22     1827.03     1701.91     29.10 o 
   2   0  22     1123.90     1024.88     17.00 o 
   4   0  22      460.38      456.70     14.58 o 
   6   0  22       37.06       30.20      5.33 o 
   8   0  22      178.24      171.06     10.45 o 
  -9   1  22      467.08      523.06     17.93 o 
  -8   1  22       11.83        8.53      3.11 o 
  -7   1  22      914.07      928.84     15.64 o 
  -6   1  22       37.51       37.55      3.77 o 
  -5   1  22      820.31      804.37     14.79 o 
  -4   1  22      103.54      113.79      5.78 o 
  -3   1  22     1037.16     1050.73     17.18 o 
  -2   1  22       22.53       25.48      2.34 o 
  -1   1  22     2071.68     1880.25     20.61 o 
   0   1  22      206.32      176.73      4.69 o 
   1   1  22     3107.66     2905.82     30.72 o 
   2   1  22        0.41        0.68      1.65 o 
   3   1  22     3848.48     3896.37     47.64 o 
   4   1  22        5.43       10.45      2.99 o 
   5   1  22      619.50      627.35     17.31 o 
   6   1  22      474.24      508.91     10.97 o 
   7   1  22     1365.08     1433.33     22.36 o 
   8   1  22      534.14      543.26     10.13 o 
  -8   2  22      142.72      143.62      5.51 o 
  -7   2  22       48.37       51.78      4.48 o 
  -6   2  22      304.90      305.69     12.02 o 
  -5   2  22      130.48      139.30      5.58 o 
  -4   2  22      622.69      626.97     11.20 o 
  -3   2  22        0.33       13.63      2.75 o 
  -2   2  22      412.59      406.20      9.51 o 
  -1   2  22      361.06      358.64     10.16 o 
   0   2  22      637.10      620.65     10.99 o 
   1   2  22       24.76       24.43      3.19 o 
   2   2  22     2586.73     2564.49     36.88 o 
   3   2  22      510.45      499.34     10.62 o 
   4   2  22      126.47      144.06      6.78 o 
   5   2  22      607.43      602.41     13.54 o 
   6   2  22      476.59      481.83     13.20 o 
   7   2  22       29.24       45.87      3.54 o 
  -8   3  22       53.88       64.71      5.88 o 
  -7   3  22       98.36      119.40      4.79 o 
  -6   3  22      321.23      308.11      8.14 o 
  -5   3  22      311.09      280.61      6.57 o 
  -4   3  22      491.93      443.07     11.51 o 
  -3   3  22       21.96       22.83      4.33 o 
  -2   3  22      586.78      600.63     14.24 o 
  -1   3  22       19.01       20.77      3.21 o 
   0   3  22     1733.10     1712.86     41.48 o 
   1   3  22     1451.76     1401.34     28.27 o 
   2   3  22      994.96      933.13     18.21 o 
   3   3  22      509.52      486.70     15.05 o 
   4   3  22      874.60      839.41     21.30 o 
   5   3  22       14.79        4.38      5.38 o 
   6   3  22      785.05      828.55     27.57 o 
   7   3  22       53.83       53.39      6.12 o 
  -5   4  22        1.41       -1.66      2.60 o 
  -4   4  22       58.47       64.05      5.04 o 
  -3   4  22       44.21       55.79      8.07 o 
  -2   4  22      143.99      135.32      9.00 o 
  -1   4  22       19.31       17.53      2.95 o 
   0   4  22      310.00      285.37      7.64 o 
   1   4  22        3.30        1.61      2.70 o 
   2   4  22      889.00      848.33     20.78 o 
   3   4  22       11.55       19.58      7.71 o 
   4   4  22      804.63      763.03     18.47 o 
   5   4  22       10.21        8.81      4.15 o 
  -3   5  22      658.56      721.25     24.61 o 
  -2   5  22        0.03        6.98      4.44 o 
  -1   5  22      891.47      918.28     30.51 o 
   0   5  22        1.42        0.29      4.01 o 
   1   5  22      313.45      311.36     13.34 o 
   2   5  22      195.12      171.56      9.89 o 
  -9   0  23       29.34       19.14      3.35 o 
  -7   0  23       71.77       67.21      6.44 o 
  -5   0  23       21.35       35.95      5.56 o 
  -3   0  23        0.13       -2.52      2.92 o 
  -1   0  23      599.98      600.52      9.33 o 
   1   0  23     1650.11     1516.56     21.28 o 
   3   0  23      752.61      721.64     19.40 o 
   5   0  23     2303.19     2257.69     47.41 o 
   7   0  23       30.15       41.11      5.25 o 
  -9   1  23      729.84      769.67     17.04 o 
  -8   1  23      428.15      459.09     10.77 o 
  -7   1  23        2.17       -0.90      2.68 o 
  -6   1  23      305.55      307.59      8.12 o 
  -5   1  23      351.63      393.97      9.40 o 
  -4   1  23      383.30      370.56      9.02 o 
  -3   1  23     5005.10     4869.08     63.83 o 
  -2   1  23      268.10      242.33      6.16 o 
  -1   1  23     1568.92     1507.48     17.26 o 
   0   1  23       18.54       19.90      2.38 o 
   1   1  23      493.10      471.79      7.49 o 
   2   1  23      158.36      171.57      5.62 o 
   3   1  23       11.40       12.26      2.66 o 
   4   1  23       29.06       30.99      3.21 o 
   5   1  23      185.68      182.36      6.88 o 
   6   1  23        0.27        7.05      2.87 o 
   7   1  23     1372.84     1370.17     21.34 o 
   8   1  23      103.75      102.49      4.28 o 
  -8   2  23      410.26      436.82      9.62 o 
  -7   2  23       39.22       43.09      4.13 o 
  -6   2  23     1065.67     1089.98     18.53 o 
  -5   2  23       10.23        5.53      2.59 o 
  -4   2  23      219.84      218.14      6.33 o 
  -3   2  23      111.95      139.76      8.37 o 
  -2   2  23     1688.67     1680.35     26.25 o 
  -1   2  23      175.72      187.13      8.94 o 
   0   2  23      381.07      351.84     10.03 o 
   1   2  23      517.24      523.36     10.84 o 
   2   2  23      371.91      374.24      8.97 o 
   3   2  23        0.67       30.89      3.45 o 
   4   2  23     1400.32     1404.47     25.45 o 
   5   2  23        4.45        7.11      3.11 o 
   6   2  23      795.21      810.75     16.24 o 
   7   2  23      131.32      130.04      4.93 o 
  -7   3  23      412.34      354.17     10.08 o 
  -6   3  23      149.15      158.88      5.78 o 
  -5   3  23      283.96      268.88      6.89 o 
  -4   3  23       32.36       27.67      3.95 o 
  -3   3  23       45.43       57.23      4.73 o 
  -2   3  23      379.18      343.76     10.32 o 
  -1   3  23      236.09      263.84      7.45 o 
   0   3  23      387.11      385.56      9.96 o 
   1   3  23      150.88      165.63      7.90 o 
   2   3  23       28.09       29.86      3.75 o 
   3   3  23      138.77      149.14     14.40 o 
   4   3  23       10.81       12.19      4.23 o 
   5   3  23      348.50      362.94     16.37 o 
   6   3  23        0.19        7.43      4.60 o 
  -5   4  23       31.98       34.04      3.64 o 
  -4   4  23     1248.86     1118.85     24.04 o 
  -3   4  23       26.93       32.44      6.99 o 
  -2   4  23     2131.76     2126.81     64.57 o 
  -1   4  23      183.45      175.04      6.36 o 
   0   4  23      955.28      869.47     17.35 o 
   1   4  23       12.86        9.65      3.00 o 
   2   4  23     1103.67     1086.04     24.90 o 
   3   4  23      259.85      296.76     10.06 o 
   4   4  23      432.71      472.62     12.77 o 
   5   4  23       76.70       82.03      6.79 o 
  -3   5  23       19.10       22.10      4.65 o 
  -2   5  23       47.20       41.03      5.98 o 
  -1   5  23      147.04      167.33     10.05 o 
   0   5  23      266.60      265.29     12.38 o 
   1   5  23      760.79      752.31     24.44 o 
  -8   0  24        0.84        1.05      3.24 o 
  -6   0  24        7.93        7.68      4.32 o 
  -4   0  24      324.63      322.13      9.86 o 
  -2   0  24      329.20      332.59      9.58 o 
   0   0  24     1972.57     1751.62     23.34 o 
   2   0  24     1118.53     1124.00     30.66 o 
   4   0  24       80.78       72.54      6.84 o 
   6   0  24      284.54      286.35     20.61 o 
   8   0  24      344.08      345.81     14.56 o 
  -8   1  24       17.02       22.98      3.31 o 
  -7   1  24      102.52      116.95      5.29 o 
  -6   1  24      367.51      368.00      8.90 o 
  -5   1  24      930.40      933.25     16.25 o 
  -4   1  24      188.33      201.69      6.84 o 
  -3   1  24      477.71      475.69     10.26 o 
  -2   1  24       19.89       25.71      3.29 o 
  -1   1  24      923.60      899.03     15.24 o 
   0   1  24       47.85       53.32      4.07 o 
   1   1  24      369.15      384.85      8.92 o 
   2   1  24      150.68      166.29      5.79 o 
   3   1  24     1347.06     1325.55     19.17 o 
   4   1  24        4.04       12.07      2.72 o 
   5   1  24      384.37      377.98      9.29 o 
   6   1  24       12.16       24.46      3.39 o 
   7   1  24      137.66      160.12      5.48 o 
   8   1  24       63.38       74.26      3.57 o 
  -8   2  24       19.57       22.83      2.84 o 
  -7   2  24     1033.93     1081.90     19.54 o 
  -6   2  24       19.44       20.27      3.61 o 
  -5   2  24     1957.61     1841.32     25.15 o 
  -4   2  24      142.60      126.68      5.35 o 
  -3   2  24     3223.92     3283.52     41.39 o 
  -2   2  24      509.25      557.03     11.78 o 
  -1   2  24     3760.97     3753.76     52.54 o 
   0   2  24      100.69      112.10      6.32 o 
   1   2  24      960.46      968.00     18.93 o 
   2   2  24      830.06      834.57     17.10 o 
   3   2  24      592.89      602.18     16.37 o 
   4   2  24       33.00       34.54      4.00 o 
   5   2  24     1411.53     1358.54     24.39 o 
   6   2  24      140.95      147.44      5.93 o 
   7   2  24       71.81       75.57      4.01 o 
  -7   3  24       10.68       19.41      3.55 o 
  -6   3  24      643.45      650.59     12.68 o 
  -5   3  24       24.80       25.60      2.90 o 
  -4   3  24     1391.91     1298.00     24.53 o 
  -3   3  24       30.19       39.77      3.76 o 
  -2   3  24      827.61      807.88     14.74 o 
  -1   3  24     1483.71     1424.15     22.68 o 
   0   3  24     1349.54     1309.25     41.63 o 
   1   3  24     1312.30     1287.78     23.47 o 
   2   3  24      313.58      300.35      8.60 o 
   3   3  24      269.49      259.31     12.79 o 
   4   3  24     1027.15     1001.17     32.77 o 
   5   3  24       40.75       43.17      7.10 o 
   6   3  24      438.17      442.18     16.92 o 
  -5   4  24       61.45       70.75      6.59 o 
  -4   4  24      103.02      112.92      9.26 o 
  -3   4  24      552.45      614.79     23.97 o 
  -2   4  24       21.03       21.78      6.19 o 
  -1   4  24      406.00      389.02      9.54 o 
   0   4  24      187.54      181.47      6.51 o 
   1   4  24      561.70      517.60     11.78 o 
   2   4  24      185.75      166.10      8.41 o 
   3   4  24      314.69      299.70      9.76 o 
   4   4  24       78.81      101.39      7.78 o 
  -2   5  24      336.97      347.51     14.40 o 
  -1   5  24      628.44      644.85     22.34 o 
   0   5  24       18.29       24.07      4.82 o 
  -7   0  25      497.10      499.66     14.51 o 
  -5   0  25      401.47      397.85     13.53 o 
  -3   0  25      362.22      363.45     11.92 o 
  -1   0  25      586.26      563.51     15.81 o 
   1   0  25     1005.58      993.18     19.24 o 
   3   0  25      249.72      273.40     11.30 o 
   5   0  25      877.38      936.21     23.67 o 
   7   0  25       68.13       93.85      6.60 o 
  -8   1  25      666.19      744.85     14.33 o 
  -7   1  25      157.12      160.56      5.58 o 
  -6   1  25     1222.58     1256.14     29.43 o 
  -5   1  25        7.29       12.07      3.12 o 
  -4   1  25      244.44      247.53      7.50 o 
  -3   1  25      139.07      150.69      6.28 o 
  -2   1  25     1147.82     1113.18     18.23 o 
  -1   1  25      462.20      426.12      9.42 o 
   0   1  25     2317.26     2276.54     32.78 o 
   1   1  25       26.28       32.76      3.50 o 
   2   1  25     2436.47     2336.13     30.39 o 
   3   1  25      284.73      255.95      9.40 o 
   4   1  25     1177.40     1154.95     17.34 o 
   5   1  25      179.62      168.50      6.50 o 
   6   1  25      578.88      608.80     11.90 o 
   7   1  25       13.83       14.47      2.67 o 
   8   1  25      667.46      743.02     24.29 o 
  -8   2  25      177.89      183.65      5.68 o 
  -7   2  25       36.34       53.08      4.10 o 
  -6   2  25       80.50       82.01      6.99 o 
  -5   2  25      362.62      358.05      7.93 o 
  -4   2  25      152.67      150.34      5.79 o 
  -3   2  25      351.22      363.69      8.16 o 
  -2   2  25      200.32      211.20     10.24 o 
  -1   2  25      916.69      878.96     15.93 o 
   0   2  25      152.21      166.28      8.67 o 
   1   2  25      248.29      254.11     17.70 o 
   2   2  25      147.16      140.58      6.93 o 
   3   2  25      130.38      148.48      7.05 o 
   4   2  25      191.84      182.59      7.04 o 
   5   2  25       49.60       48.38      4.27 o 
   6   2  25        0.42        3.58      2.52 o 
   7   2  25       40.37       39.07      3.89 o 
  -7   3  25       60.29       54.04      5.82 o 
  -6   3  25       85.35       94.81      4.53 o 
  -5   3  25      179.80      173.87      6.13 o 
  -4   3  25       86.35       75.45      8.12 o 
  -3   3  25      157.40      164.70      6.01 o 
  -2   3  25     1058.79     1046.67     17.72 o 
  -1   3  25      438.53      421.75      9.56 o 
   0   3  25       98.41      107.78      6.85 o 
   1   3  25      222.13      227.63     11.65 o 
   2   3  25       12.47       11.17      3.59 o 
   3   3  25       88.20       99.17      9.80 o 
   4   3  25      307.20      319.35     15.17 o 
   5   3  25       63.73       63.41      7.49 o 
   6   3  25      338.01      321.48     13.35 o 
  -4   4  25      128.71      140.68      9.50 o 
  -3   4  25       44.57       35.74      6.63 o 
  -2   4  25        1.45        2.86      4.80 o 
  -1   4  25      359.75      390.31      9.39 o 
   0   4  25      170.98      150.19      9.48 o 
   1   4  25      288.21      296.42      9.66 o 
   2   4  25       21.75       17.05      4.78 o 
   3   4  25      532.68      541.19     18.70 o 
   4   4  25       13.68        2.06      3.68 o 
  -8   0  26      513.98      562.96     14.21 o 
  -6   0  26      512.51      566.19     16.17 o 
  -4   0  26      443.71      450.98     11.81 o 
  -2   0  26     1133.77     1161.46     21.88 o 
   0   0  26     2084.24     2031.83     34.31 o 
   2   0  26      793.44      889.96     22.67 o 
   4   0  26       12.37       22.19      5.12 o 
   6   0  26       52.34       55.37      5.86 o 
  -8   1  26        7.86        3.89      2.40 o 
  -7   1  26     1021.80     1036.43     16.44 o 
  -6   1  26       91.64       97.76      5.13 o 
  -5   1  26      175.07      202.05      6.72 o 
  -4   1  26      142.93      156.73      6.67 o 
  -3   1  26      140.26      151.47      6.34 o 
  -2   1  26      406.27      414.15      9.52 o 
  -1   1  26       62.47       81.98      4.74 o 
   0   1  26      150.10      151.95      6.27 o 
   1   1  26        0.94        3.32      2.53 o 
   2   1  26       90.17       81.64      6.25 o 
   3   1  26       61.52       73.88      4.60 o 
   4   1  26       18.45       22.25      3.03 o 
   5   1  26      164.23      162.39      6.41 o 
   6   1  26      362.34      412.10      9.10 o 
   7   1  26       42.05       51.78      3.35 o 
  -7   2  26      135.55      151.86      5.51 o 
  -6   2  26      313.89      310.87      8.34 o 
  -5   2  26      584.18      614.95     15.01 o 
  -4   2  26     1362.69     1284.17     18.80 o 
  -3   2  26      571.75      558.53     12.98 o 
  -2   2  26      688.56      686.25     13.57 o 
  -1   2  26     1148.33     1168.82     19.75 o 
   0   2  26     1379.67     1329.65     29.44 o 
   1   2  26      204.17      206.00     11.39 o 
   2   2  26     1617.12     1585.43     42.62 o 
   3   2  26     1542.74     1542.18     27.38 o 
   4   2  26     1936.56     1894.51     32.17 o 
   5   2  26     1362.72     1364.43     24.02 o 
   6   2  26      802.05      766.28     14.51 o 
  -6   3  26      552.24      518.02     17.90 o 
  -5   3  26      190.66      181.60      9.73 o 
  -4   3  26      890.59      903.03     20.63 o 
  -3   3  26      217.53      218.52      6.62 o 
  -2   3  26     1589.91     1619.04     25.01 o 
  -1   3  26      156.76      154.38      7.77 o 
   0   3  26      456.76      432.03     10.62 o 
   1   3  26      427.85      417.24     12.21 o 
   2   3  26     1333.51     1272.54     50.90 o 
   3   3  26      311.26      340.72     15.69 o 
   4   3  26     1017.49     1061.73     33.38 o 
   5   3  26      279.27      267.64     12.59 o 
   6   3  26      209.43      209.97      9.91 o 
  -4   4  26      418.67      395.64     15.93 o 
  -3   4  26       23.81       31.39      6.11 o 
  -2   4  26      403.85      460.18     19.29 o 
  -1   4  26      168.11      172.19      5.93 o 
   0   4  26      516.46      541.70     11.54 o 
   1   4  26      206.32      213.29      8.75 o 
   2   4  26      946.67      937.76     28.35 o 
   3   4  26        2.03        5.03      3.90 o 
  -7   0  27      176.94      184.05     17.61 o 
  -5   0  27       83.19       87.06      9.10 o 
  -3   0  27        0.01        0.37      3.11 o 
  -1   0  27      150.92      175.13      9.57 o 
   1   0  27      343.67      373.67     16.58 o 
   3   0  27       78.93       94.83      7.51 o 
   5   0  27       91.07       98.24     12.08 o 
   7   0  27      108.41      123.45      6.51 o 
  -8   1  27       10.12        5.32      2.74 o 
  -7   1  27      225.66      237.04      6.19 o 
  -6   1  27       39.11       46.36      3.78 o 
  -5   1  27      909.67      862.50     15.22 o 
  -4   1  27      110.44      109.14      5.57 o 
  -3   1  27     1501.70     1465.55     31.28 o 
  -2   1  27        0.43        4.16      2.71 o 
  -1   1  27      862.82      867.20     14.01 o 
   0   1  27      540.89      523.00     11.01 o 
   1   1  27     1785.76     1689.70     31.10 o 
   2   1  27      164.93      168.09      5.89 o 
   3   1  27      566.40      574.66     10.57 o 
   4   1  27      203.58      217.35      6.17 o 
   5   1  27      641.74      737.50     13.65 o 
   6   1  27       11.54       26.54      4.14 o 
   7   1  27      381.75      401.91      7.86 o 
  -7   2  27        2.49        2.82      2.30 o 
  -6   2  27       32.17       38.95      3.26 o 
  -5   2  27      108.23      104.59      4.98 o 
  -4   2  27      353.87      360.80      7.93 o 
  -3   2  27      625.23      589.73     10.75 o 
  -2   2  27      312.35      323.42      8.62 o 
  -1   2  27       92.46       89.83      5.12 o 
   0   2  27        1.26       -2.92      2.92 o 
   1   2  27      910.95      865.82     29.42 o 
   2   2  27       17.84       24.71      3.73 o 
   3   2  27     1156.18     1133.18     21.26 o 
   4   2  27      713.99      702.53     14.68 o 
   5   2  27      277.90      288.75      9.97 o 
   6   2  27      453.68      487.83     11.06 o 
  -6   3  27       12.43       19.90      4.75 o 
  -5   3  27      262.92      261.48      8.84 o 
  -4   3  27      311.84      309.01      9.92 o 
  -3   3  27      929.76      940.50     17.60 o 
  -2   3  27        8.17       14.72      3.31 o 
  -1   3  27      231.62      213.88      7.28 o 
   0   3  27        3.48        3.72      2.88 o 
   1   3  27      328.00      328.70     10.40 o 
   2   3  27      407.24      389.20     26.37 o 
   3   3  27     1336.86     1349.10     40.55 o 
   4   3  27       50.84       51.00      6.80 o 
   5   3  27     1283.90     1310.34     37.84 o 
  -4   4  27      115.88      154.37      8.98 o 
  -3   4  27       29.41       27.70      5.60 o 
  -2   4  27      494.62      531.83     20.82 o 
  -1   4  27        9.39       12.87      2.66 o 
   0   4  27     1204.62     1192.25     20.72 o 
   1   4  27       17.70       22.07      2.91 o 
   2   4  27      160.07      185.09      7.05 o 
   3   4  27       34.73       37.11      4.97 o 
  -8   0  28     2026.16     1987.57     52.92 o 
  -6   0  28      140.36      145.91      8.36 o 
  -4   0  28     2541.86     2518.86     41.36 o 
  -2   0  28     1770.48     1633.04     72.05 o 
   0   0  28     3120.23     2898.82     57.13 o 
   2   0  28     1150.73     1087.95     26.33 o 
   4   0  28      924.49      992.29     24.49 o 
   6   0  28        6.82       17.97      4.50 o 
  -7   1  28      230.62      270.90      6.41 o 
  -6   1  28        3.82        5.33      2.62 o 
  -5   1  28      215.40      235.31      6.98 o 
  -4   1  28        0.91        7.67      3.43 o 
  -3   1  28       75.18       84.07      5.87 o 
  -2   1  28        6.91       15.78      3.19 o 
  -1   1  28     1381.62     1354.64     23.48 o 
   0   1  28       49.73       52.79      5.54 o 
   1   1  28     1692.89     1686.68     26.89 o 
   2   1  28      313.44      300.24      6.56 o 
   3   1  28      219.33      225.94      8.13 o 
   4   1  28        1.88        5.54      2.67 o 
   5   1  28      370.00      374.72      8.63 o 
   6   1  28        6.04        8.34      2.40 o 
   7   1  28      128.36      150.79      8.64 o 
  -7   2  28      268.32      268.64      7.48 o 
  -6   2  28       85.96      104.72      4.52 o 
  -5   2  28      947.21     1001.93     16.10 o 
  -4   2  28      739.87      737.97     13.19 o 
  -3   2  28      832.20      859.63     15.70 o 
  -2   2  28       49.25       45.19      4.16 o 
  -1   2  28      180.36      177.73      6.52 o 
   0   2  28       46.12       64.16      5.03 o 
   1   2  28      169.46      162.85      8.43 o 
   2   2  28       33.98       34.63      4.31 o 
   3   2  28      741.51      711.35     14.89 o 
   4   2  28      507.72      547.69     12.10 o 
   5   2  28       31.58       36.04      3.42 o 
   6   2  28      141.85      148.92      6.18 o 
  -6   3  28      544.66      550.96     18.09 o 
  -5   3  28      121.46      131.76      5.82 o 
  -4   3  28      780.97      810.17     15.12 o 
  -3   3  28        7.80       20.06      3.70 o 
  -2   3  28      379.32      404.86      9.93 o 
  -1   3  28       31.03       33.60      3.77 o 
   0   3  28      118.15      122.67      5.90 o 
   1   3  28       12.87       14.47      3.07 o 
   2   3  28       14.65       20.50      5.79 o 
   3   3  28        3.54        3.88      4.62 o 
   4   3  28       28.08       29.34      5.50 o 
   5   3  28        5.29        7.18      3.83 o 
  -3   4  28        4.59        7.60      4.10 o 
  -2   4  28      177.76      217.03     11.65 o 
  -1   4  28      276.88      265.82      6.81 o 
   0   4  28      713.58      718.03     13.54 o 
   1   4  28      229.58      215.37      6.06 o 
   2   4  28      417.01      380.11     10.11 o 
   3   4  28       88.31       92.04      7.39 o 
  -7   0  29      387.62      395.04     11.29 o 
  -5   0  29       23.17       34.40      5.09 o 
  -3   0  29     1100.81     1166.67     29.57 o 
  -1   0  29     3786.97     3761.95    142.64 o 
   1   0  29     4019.47     3890.93     61.11 o 
   3   0  29     3023.38     3028.13     60.80 o 
   5   0  29      101.38      108.47      7.18 o 
  -7   1  29        2.08        4.78      2.99 o 
  -6   1  29     1214.12     1269.83     19.27 o 
  -5   1  29        9.23       10.29      2.86 o 
  -4   1  29       89.62       88.77      5.12 o 
  -3   1  29        5.14       15.94      3.06 o 
  -2   1  29      660.91      628.15     11.29 o 
  -1   1  29      271.24      261.14      8.69 o 
   0   1  29      697.18      697.62     15.29 o 
   1   1  29       19.31       23.49      2.96 o 
   2   1  29      678.24      677.91     10.56 o 
   3   1  29        2.02        2.20      2.18 o 
   4   1  29      361.23      391.76      9.00 o 
   5   1  29        0.63        5.56      2.50 o 
   6   1  29      700.46      795.05     13.07 o 
  -6   2  29       14.64       18.38      2.46 o 
  -5   2  29      269.26      251.38      7.39 o 
  -4   2  29       12.01       15.40      3.19 o 
  -3   2  29      136.72      139.93      6.12 o 
  -2   2  29      289.89      284.67     14.23 o 
  -1   2  29       35.00       30.15      4.05 o 
   0   2  29       70.42       68.52      5.20 o 
   1   2  29       12.59       18.24      3.55 o 
   2   2  29       38.46       45.25      5.20 o 
   3   2  29        1.68       23.89      3.53 o 
   4   2  29      126.88      124.00      5.46 o 
   5   2  29       35.98       38.95      3.30 o 
  -5   3  29      117.80      107.31      9.00 o 
  -4   3  29       12.18        8.65      2.52 o 
  -3   3  29      259.59      282.38      7.63 o 
  -2   3  29        0.44        4.81      2.81 o 
  -1   3  29        3.80        4.50      2.78 o 
   0   3  29       42.81       42.71      3.89 o 
   1   3  29        0.48        0.20      2.49 o 
   2   3  29      133.64      131.38      8.62 o 
   3   3  29      312.02      287.21     13.19 o 
   4   3  29       41.83       42.94      5.84 o 
  -3   4  29       70.31       64.46      6.22 o 
  -2   4  29        0.07        1.98      3.58 o 
  -1   4  29        2.03        2.62      2.63 o 
   0   4  29      212.06      203.05      7.38 o 
   1   4  29       90.23       82.47      4.95 o 
   2   4  29       10.12        7.14      3.67 o 
  -6   0  30        6.42        7.76      5.26 o 
  -4   0  30       19.39       24.36      4.85 o 
  -2   0  30       11.15       14.23      4.34 o 
   0   0  30      419.53      427.76     28.20 o 
   2   0  30      251.62      232.48     10.12 o 
   4   0  30       56.83       64.43      6.03 o 
   6   0  30       25.44       28.36      3.78 o 
  -7   1  30      113.93      132.92      4.66 o 
  -6   1  30      120.14      117.78      8.07 o 
  -5   1  30      501.50      503.21     10.02 o 
  -4   1  30       47.03       43.85      3.74 o 
  -3   1  30      254.84      237.48      8.82 o 
  -2   1  30       11.20        9.01      2.81 o 
  -1   1  30      476.50      456.35     11.65 o 
   0   1  30       45.88       53.54      4.83 o 
   1   1  30      467.61      424.94      8.52 o 
   2   1  30       65.75       70.66      3.64 o 
   3   1  30      111.92      111.09      4.26 o 
   4   1  30       80.28      117.55      5.22 o 
   5   1  30       60.33       66.52      4.53 o 
   6   1  30       19.16       25.52      2.83 o 
  -6   2  30      117.81      125.64      4.02 o 
  -5   2  30     1534.86     1577.84     46.41 o 
  -4   2  30       63.68       87.24      4.42 o 
  -3   2  30     2805.86     2985.72     47.03 o 
  -2   2  30       57.31       73.76      7.15 o 
  -1   2  30      816.80      851.28     17.35 o 
   0   2  30      355.08      387.86     10.21 o 
   1   2  30      713.90      712.35     14.91 o 
   2   2  30      164.47      189.17      6.87 o 
   3   2  30     1162.08     1244.18     21.88 o 
   4   2  30       17.02       28.07      3.10 o 
   5   2  30      600.49      617.06     11.75 o 
  -4   3  30      841.42      848.56     13.09 o 
  -3   3  30        6.24        7.71      2.53 o 
  -2   3  30     1013.99     1054.83     18.67 o 
  -1   3  30        7.89       10.59      2.85 o 
   0   3  30        1.85        3.33      2.57 o 
   1   3  30       93.78      102.72      5.97 o 
   2   3  30      472.09      475.32     12.98 o 
   3   3  30      151.51      172.21      8.72 o 
   4   3  30      327.18      315.89      9.01 o 
  -1   4  30      936.51      939.73     29.79 o 
   0   4  30       90.81       88.11      7.20 o 
  -7   0  31      269.01      258.22     10.97 o 
  -5   0  31      710.46      672.90     17.08 o 
  -3   0  31      288.98      275.11     10.97 o 
  -1   0  31      562.39      565.08     21.74 o 
   1   0  31      560.42      522.83     15.45 o 
   3   0  31        4.02       10.93      6.29 o 
   5   0  31      174.32      177.53      7.57 o 
  -6   1  31      277.98      300.57      8.84 o 
  -5   1  31      599.42      605.06     13.00 o 
  -4   1  31      226.93      207.98      6.26 o 
  -3   1  31      219.33      255.25     11.16 o 
  -2   1  31      350.56      339.65      7.61 o 
  -1   1  31      954.46      964.50     19.78 o 
   0   1  31     1292.00     1249.78     23.01 o 
   1   1  31      832.73      799.57     16.36 o 
   2   1  31      553.72      562.75      9.08 o 
   3   1  31       73.26       84.18      4.01 o 
   4   1  31      108.76      113.98      6.03 o 
   5   1  31      605.69      607.84     10.73 o 
  -6   2  31       54.25       58.07      6.07 o 
  -5   2  31       85.69      101.05      4.16 o 
  -4   2  31      959.08     1009.02     24.28 o 
  -3   2  31       59.36       60.88      4.58 o 
  -2   2  31      133.90      155.33      6.78 o 
  -1   2  31      160.05      177.63      6.83 o 
   0   2  31       79.47      112.04     12.12 o 
   1   2  31      279.57      278.30      8.32 o 
   2   2  31      668.58      674.05     13.84 o 
   3   2  31       83.89       94.09      4.97 o 
   4   2  31      965.88      959.24     16.75 o 
  -4   3  31       86.52       80.66      3.92 o 
  -3   3  31      627.66      652.59     12.29 o 
  -2   3  31        3.15        4.08      2.36 o 
  -1   3  31      132.50      152.39     10.73 o 
   0   3  31        6.76       11.69      2.60 o 
   1   3  31      290.05      362.42     10.81 o 
   2   3  31      132.89      127.65      6.37 o 
   3   3  31      719.26      747.68     26.11 o 
  -6   0  32      148.09      187.00      9.18 o 
  -4   0  32      246.34      231.48      9.26 o 
  -2   0  32     1411.82     1441.36     31.25 o 
   0   0  32      923.92     1025.71     24.88 o 
   2   0  32     1179.08     1256.00     28.53 o 
   4   0  32        3.61        1.83      3.15 o 
  -6   1  32        7.14       10.86      2.39 o 
  -5   1  32      286.37      328.20      7.23 o 
  -4   1  32        7.98        7.75      2.53 o 
  -3   1  32      155.49      194.01      6.09 o 
  -2   1  32       11.67       15.40      2.89 o 
  -1   1  32      221.96      235.07      7.90 o 
   0   1  32       47.28       52.96      4.67 o 
   1   1  32      428.53      457.72     11.10 o 
   2   1  32       83.01       91.60      5.34 o 
   3   1  32        6.17        7.99      2.43 o 
   4   1  32        2.24        4.54      2.24 o 
   5   1  32      473.33      491.46     10.16 o 
  -5   2  32        3.35        1.03      1.81 o 
  -4   2  32      188.26      187.80     11.58 o 
  -3   2  32       28.78       42.06      4.99 o 
  -2   2  32      991.36     1063.00     19.51 o 
  -1   2  32       16.41       21.54      3.49 o 
   0   2  32      196.46      186.80      6.75 o 
   1   2  32      146.03      149.42      6.13 o 
   2   2  32       20.42       25.98      3.33 o 
   3   2  32        6.18        3.86      2.77 o 
   4   2  32      487.96      479.25      9.55 o 
  -3   3  32       44.72       66.61      3.62 o 
  -2   3  32      181.76      178.62      5.44 o 
  -1   3  32      961.27      932.93     25.12 o 
   0   3  32       56.74       54.87      3.51 o 
   1   3  32      145.87      138.99      6.26 o 
   2   3  32      193.62      190.62      9.69 o 
  -5   0  33       24.13       44.51      4.49 o 
  -3   0  33     1129.33     1177.33     26.02 o 
  -1   0  33     1650.20     1663.43     60.18 o 
   1   0  33     1119.69     1110.17     36.00 o 
   3   0  33     1113.35     1126.45     25.34 o 
   5   0  33      272.33      290.22     12.22 o 
  -5   1  33      154.61      161.39      4.77 o 
  -4   1  33      334.58      356.15      7.68 o 
  -3   1  33       17.21       20.48      2.88 o 
  -2   1  33      339.45      355.77     11.15 o 
  -1   1  33      210.23      212.83      7.33 o 
   0   1  33      409.81      424.66     11.69 o 
   1   1  33      122.89      125.10      6.16 o 
   2   1  33       97.06      116.67      5.67 o 
   3   1  33      494.46      517.38     13.86 o 
   4   1  33       72.63       80.62      3.74 o 
  -4   2  33       87.90       98.93      4.64 o 
  -3   2  33        2.36        4.35      2.54 o 
  -2   2  33       24.47       37.23      4.00 o 
  -1   2  33        1.10        1.52      2.68 o 
   0   2  33        7.31       16.75      3.15 o 
   1   2  33        0.22        2.40      3.04 o 
   2   2  33      259.36      263.62      7.15 o 
   3   2  33        2.87        8.70      2.37 o 
  -2   3  33       13.93       14.93      2.86 o 
  -1   3  33       95.24      110.11      5.37 o 
   0   3  33        0.43        1.95      2.59 o 
   1   3  33       79.94      103.67      5.34 o 
  -4   0  34       92.78       87.89      8.02 o 
  -2   0  34     1206.53     1140.72     25.06 o 
   0   0  34      159.68      139.95      7.59 o 
   2   0  34      680.79      694.22     24.70 o 
   4   0  34      316.10      290.91     12.76 o 
  -5   1  34        2.02        1.19      2.03 o 
  -4   1  34       17.85       13.09      2.34 o 
  -3   1  34       10.59       16.09      2.61 o 
  -2   1  34        0.63        3.87      2.82 o 
  -1   1  34      104.02      115.14      6.45 o 
   0   1  34      184.90      206.64      6.95 o 
   1   1  34        5.72        8.42      2.90 o 
   2   1  34      194.37      232.68     19.28 o 
   3   1  34      154.15      154.94      9.38 o 
   4   1  34      201.36      211.64     10.01 o 
  -4   2  34      322.72      304.64      7.10 o 
  -3   2  34      568.02      660.25     12.69 o 
  -2   2  34        0.31       -2.23      2.23 o 
  -1   2  34        1.02        1.85      2.47 o 
   0   2  34       29.53       33.00      3.41 o 
   1   2  34      180.18      184.70      5.91 o 
   2   2  34       62.09       45.37      3.39 o 
  -5   0  35       59.22       50.22      5.48 o 
  -3   0  35       75.09       58.78      4.99 o 
  -1   0  35      311.72      369.44     11.07 o 
   1   0  35      806.05      891.20     29.34 o 
   3   0  35      290.65      320.66     13.75 o 
  -4   1  35      477.36      505.10      9.06 o 
  -3   1  35      148.55      140.91      4.47 o 
  -2   1  35       80.73       96.16      5.06 o 
  -1   1  35       18.82       18.37      3.10 o 
   0   1  35      658.34      696.38     13.82 o 
   1   1  35        4.71        3.23      2.55 o 
   2   1  35       90.57      122.15      9.32 o 
   3   1  35      133.97      132.96      8.19 o 
  -3   2  35      231.29      238.02      6.54 o 
  -2   2  35      249.01      270.78      6.93 o 
  -1   2  35      456.47      462.46      9.85 o 
   0   2  35      868.45      945.36     16.88 o 
   1   2  35       30.75       35.00      3.07 o 
   2   2  35      298.20      299.07     11.97 o 
  -4   0  36       34.46       40.30      5.24 o 
  -2   0  36      462.96      502.05     12.91 o 
   0   0  36      371.05      392.67     16.30 o 
   2   0  36      135.61      133.99      8.79 o 
  -3   1  36      482.53      495.81     10.20 o 
  -2   1  36       36.65       52.96      3.74 o 
  -1   1  36      376.86      380.99      8.90 o 
   0   1  36        7.24       22.98      4.76 o 
   1   1  36       89.67       95.51      5.99 o 
   2   1  36        0.60        0.91      3.69 o 
  -2   2  36      471.65      501.19     17.15 o 
  -1   2  36       29.17       39.55      2.99 o 
   0   2  36       91.40       94.81      7.27 o 
  -1   0  37      227.51      225.68     16.62 o 
   1   0  37      713.92      774.07     24.73 o 
  -2   1  37      358.60      395.00     11.97 o 
  -1   1  37       59.51       68.64      4.66 o 
   0   1  37      134.60      147.13     13.77 o 
   1   1  37      172.45      203.41      9.93 o 
                                                 
